# Supplementary material for: Piperazine-1,4-diium bis­(hexa­hydroxido­hepta­oxidohexa­borato-κ3 O,O′,O′′)cobaltate(II) hexa­hydrate
Source: Acta Crystallogr Sect E Struct Rep Online. 2014 Apr 5;70(Pt 5):m167–8. doi: 10.1107/S1600536814007090 (PMC4011254; doi:10.1107/S1600536814007090)
Supplement: Supplementary file 1 [file e-70-0m167-sup1.cif]

##############################################################################
#                                                                            #
# This CIF contains the data in a paper accepted for publication in          #
# Acta Crystallographica Section E. It conforms to the requirements of       #
# Notes for Authors for Acta Crystallographica Section E, and has been       #
# peer reviewed under the auspices of the IUCr Commission on Journals.       #
#                                                                            #
# Full details of the Crystallographic Information File format               #
# are given in the paper "The Crystallographic Information File (CIF):       #
# a New Standard Archive File for Crystallography" by S. R. Hall, F. H.      #
# Allen and I. D. Brown [Acta Cryst. (1991), A47, 655-685].                  #
#                                                                            #
# The current version of the core CIF dictionary is obtainable from          #
# ftp://ftp.iucr.org/pub/cif_core.dic.                                       #
#                                                                            #
# Software is freely available for graphical display of the structure(s)     #
# in this CIF. For information consult the CIF software page                 #
# http://www.iucr.org/resources/cif/software.                                #
#                                                                            #
# This file may be used for bona fide research purposes within the           #
# scientific community so long as proper attribution is given to the journal # 
# article from which it was obtained.                                        #
#                                                                            #
##############################################################################
data_I
_audit_creation_method     SHELXL-97
_journal_date_recd_electronic     2014-03-03
_journal_date_accepted     2014-03-30
_journal_name_full     'Acta Crystallographica, Section E'
_journal_year     2014
_journal_volume     70
_journal_issue      5
_journal_page_first     m167
_journal_page_last     m168
_journal_paper_category     QM
_journal_paper_doi     10.1107/S1600536814007090
_journal_coeditor_code     HB7207
_database_code_depnum_ccdc_archive     'CCDC 994558'
_chemical_name_systematic
;\
Piperazine-1,4-diium bis(hexahydroxidoheptaoxidohexaborato-\
\k^3^<i>O</i>,<i>O</i>',<i>O</i>'')cobaltate(II) hexahydrate
;
_chemical_name_common     ?
_chemical_formula_moiety     'B12 Co H12 O26, C4 H12 N2, 6(H2 O)'
_chemical_formula_sum     'C4 H36 B12 Co N2 O32'
_chemical_formula_iupac     '(C4 H12 N2) [Co (H6 B6 O13)2], 6H2 O'
_chemical_formula_weight     813.00
_chemical_melting_point     ?
_symmetry_cell_setting     triclinic
_symmetry_space_group_name_H-M     'P -1'
_symmetry_space_group_name_Hall     '-P 1'
loop_
    _symmetry_equiv_pos_as_xyz
    'x, y, z'
    '-x, -y, -z'
_cell_length_a     8.226(3)
_cell_length_b     10.157(2)
_cell_length_c     11.298(4)
_cell_angle_alpha     65.98(2)
_cell_angle_beta     74.20(3)
_cell_angle_gamma     69.03(5)
_cell_volume     796.2(4)
_cell_formula_units_Z     1
_cell_measurement_reflns_used     25
_cell_measurement_theta_min     9
_cell_measurement_theta_max     11
_cell_measurement_temperature     298
_exptl_crystal_description     prism
_exptl_crystal_colour     PINK
_exptl_crystal_size_max     0.23
_exptl_crystal_size_mid     0.15
_exptl_crystal_size_min     0.11
_exptl_crystal_density_diffrn     1.696
_exptl_crystal_density_meas     ?
_exptl_crystal_density_method     'not measured'
_exptl_crystal_F_000     417
_exptl_absorpt_coefficient_mu     0.350
_exptl_absorpt_correction_type     none
_diffrn_ambient_temperature     298
_diffrn_radiation_type     AgK\a
_diffrn_radiation_wavelength     0.56087
_diffrn_radiation_source     'fine-focus sealed tube'
_diffrn_radiation_monochromator     graphite
_diffrn_measurement_device_type     'Enraf--Nonius CAD-4'
_diffrn_measurement_device     '\k-geometry diffractometer'
_diffrn_measurement_method     'non-profiled omega scans'
_diffrn_reflns_number     9895
_diffrn_reflns_av_R_equivalents     0.0137
_diffrn_reflns_av_sigmaI/netI     0.0314
_diffrn_reflns_theta_min     2.12
_diffrn_reflns_theta_max     27.96
_diffrn_reflns_theta_full     27.96
_diffrn_measured_fraction_theta_max     0.999
_diffrn_measured_fraction_theta_full     0.999
_diffrn_reflns_limit_h_min     -13
_diffrn_reflns_limit_h_max     13
_diffrn_reflns_limit_k_min     -16
_diffrn_reflns_limit_k_max     16
_diffrn_reflns_limit_l_min     -3
_diffrn_reflns_limit_l_max     18
_diffrn_standards_number     2
_diffrn_standards_interval_time     120
_diffrn_standards_decay_%     2
loop_
    _diffrn_standard_refln_index_h
    _diffrn_standard_refln_index_k
    _diffrn_standard_refln_index_l
    3 6 2
    -4 2 -1
_refine_special_details
;
Refinement of <i>F</i>^2^ against ALL reflections. The weighted <i>R</i>-factor
<i>wR</i> and goodness of fit <i>S</i> are based on <i>F</i>^2^, conventional
<i>R</i>-factors <i>R</i> are based on <i>F</i>, with <i>F</i> set to zero for
negative <i>F</i>^2^. The threshold expression of <i>F</i>^2^ >
\s(<i>F</i>^2^) is used only for calculating <i>R</i>-factors(gt) <i>etc</i>.
and is not relevant to the choice of reflections for refinement.
<i>R</i>-factors based on <i>F</i>^2^ are statistically about twice as large
as those based on <i>F</i>, and <i>R</i>- factors based on ALL data will be
even larger.
;
_reflns_number_total     7785
_reflns_number_gt     6118
_reflns_threshold_expression     I>2sigma(I)
_refine_ls_structure_factor_coef     Fsqd
_refine_ls_matrix_type     full
_refine_ls_R_factor_all     0.0703
_refine_ls_R_factor_gt     0.0486
_refine_ls_wR_factor_gt     0.1413
_refine_ls_wR_factor_ref     0.1532
_refine_ls_goodness_of_fit_ref     1.057
_refine_ls_restrained_S_all     1.056
_refine_ls_number_reflns     7785
_refine_ls_number_parameters     259
_refine_ls_number_restraints     12
_refine_ls_hydrogen_treatment     mixed
_refine_ls_weighting_scheme     calc
_refine_ls_weighting_details
         'calc w=1/[\s^2^(Fo^2^)+(0.0924P)^2^+0.2147P] where P=(Fo^2^+2Fc^2^)/3'
_atom_sites_solution_hydrogens     geom
_atom_sites_solution_primary     direct
_atom_sites_solution_secondary     difmap
_refine_ls_shift/su_max     0.000
_refine_ls_shift/su_mean     0.000
_refine_diff_density_max     2.421
_refine_diff_density_min     -0.993
_refine_ls_extinction_method     none
_refine_ls_extinction_coef     ?
loop_
    _atom_type_symbol
    _atom_type_description
    _atom_type_scat_dispersion_real
    _atom_type_scat_dispersion_imag
    _atom_type_scat_source
    'B' 'B' 0.0004 0.0004
                         'International Tables Vol C Tables 4.2.6.8 and 6.1.1.4'
    'C' 'C' 0.0015 0.0009
                         'International Tables Vol C Tables 4.2.6.8 and 6.1.1.4'
    'H' 'H' 0.0000 0.0000
                         'International Tables Vol C Tables 4.2.6.8 and 6.1.1.4'
    'N' 'N' 0.0030 0.0019
                         'International Tables Vol C Tables 4.2.6.8 and 6.1.1.4'
    'O' 'O' 0.0056 0.0036
                         'International Tables Vol C Tables 4.2.6.8 and 6.1.1.4'
    'Co' 'Co' 0.3050 0.6296
                         'International Tables Vol C Tables 4.2.6.8 and 6.1.1.4'
_computing_data_collection     'CAD-4 EXPRESS (Enraf--Nonius, 1994)'
_computing_cell_refinement     'CAD-4 EXPRESS (Enraf--Nonius, 1994)'
_computing_data_reduction     'XCAD4 (Harms & Wocadlo, 1996)'
_computing_structure_solution     'SHELXS97 (Sheldrick, 2008)'
_computing_structure_refinement     'SHELXL97 (Sheldrick, 2008)'
_computing_molecular_graphics
;
ORTEP-3 for Windows (Farrugia, 2012) and DIAMOND (Brandenburg & Putz,
2005)
;
_computing_publication_material
;
WinGX (Farrugia, 2012)
;
loop_
    _atom_site_type_symbol
    _atom_site_label
    _atom_site_fract_x
    _atom_site_fract_y
    _atom_site_fract_z
    _atom_site_U_iso_or_equiv
    _atom_site_adp_type
    _atom_site_calc_flag
    _atom_site_refinement_flags
    _atom_site_occupancy
    _atom_site_symmetry_multiplicity
    _atom_site_disorder_assembly
    _atom_site_disorder_group
    Co Co1 0.5000 0.5000 0.5000 0.01614(7) Uani d S 1 2 . .
    B B1 0.7384(2) 0.59885(17) 0.23924(15) 0.0163(2) Uani d . 1 1 . .
    B B2 0.8734(2) 0.33738(17) 0.39832(16) 0.0167(2) Uani d . 1 1 . .
    B B3 0.8346(2) 0.12594(18) 0.36263(17) 0.0200(3) Uani d . 1 1 . .
    B B4 0.6375(2) 0.37212(16) 0.26842(15) 0.0161(2) Uani d . 1 1 . .
    B B5 0.6174(2) 0.59847(19) 0.06603(16) 0.0210(3) Uani d . 1 1 . .
    B B6 1.0368(2) 0.5217(2) 0.29973(17) 0.0203(3) Uani d . 1 1 . .
    O O124 0.77220(13) 0.43050(11) 0.28482(10) 0.01562(17) Uani d . 1 1 . .
    O O45 0.58438(15) 0.46319(12) 0.14086(11) 0.02026(19) Uani d . 1 1 . .
    O O34 0.71305(15) 0.21657(12) 0.28139(12) 0.02037(19) Uani d . 1 1 . .
    O O16 0.89561(14) 0.62883(13) 0.24323(12) 0.0225(2) Uani d . 1 1 . .
    O O15 0.69605(17) 0.66434(13) 0.10864(11) 0.0232(2) Uani d . 1 1 . .
    O O23 0.91602(16) 0.17965(12) 0.41590(12) 0.0229(2) Uani d . 1 1 . .
    O O1 0.58976(15) 0.65398(12) 0.33104(12) 0.02076(19) Uani d D 1 1 . .
    H H1 0.595(4) 0.7336(18) 0.330(3) 0.031 Uiso d D 1 1 . .
    O O2 0.75590(15) 0.36962(14) 0.51227(11) 0.0222(2) Uani d D 1 1 . .
    H H2 0.793(4) 0.361(3) 0.5750(18) 0.033 Uiso d D 1 1 . .
    O O3 0.8757(2) -0.02567(13) 0.38981(16) 0.0321(3) Uani d . 1 1 . .
    H H3 0.9463 -0.0701 0.4421 0.048 Uiso calc R 1 1 . .
    O O4 0.51422(14) 0.61177(12) 0.62547(11) 0.01811(18) Uani d D 1 1 . .
    H H4 0.528(4) 0.6931(17) 0.578(2) 0.027 Uiso d D 1 1 . .
    O O5 0.5670(2) 0.67326(16) -0.05561(13) 0.0352(3) Uani d . 1 1 . .
    H H5 0.5205 0.6238 -0.0708 0.053 Uiso calc R 1 1 . .
    O O6 1.17955(16) 0.57172(15) 0.27863(15) 0.0286(3) Uani d . 1 1 . .
    H H6 1.2628 0.5003 0.3070 0.043 Uiso calc R 1 1 . .
    O O26 1.03454(14) 0.37793(13) 0.37106(12) 0.0223(2) Uani d . 1 1 . .
    O O1W 0.6861(3) 0.8794(2) -0.2835(2) 0.0489(4) Uani d D 1 1 . .
    H H1W1 0.622(4) 0.833(4) -0.216(3) 0.073 Uiso d D 1 1 . .
    H H2W1 0.773(3) 0.818(3) -0.314(3) 0.073 Uiso d D 1 1 . .
    O O2W 0.5784(2) 0.87545(16) 0.41668(16) 0.0349(3) Uani d D 1 1 . .
    H H1W2 0.676(2) 0.882(3) 0.423(3) 0.052 Uiso d D 1 1 . .
    H H2W2 0.511(3) 0.959(2) 0.375(3) 0.052 Uiso d D 1 1 . .
    O O3W 1.2705(3) 0.9010(3) 0.2089(3) 0.0675(7) Uani d D 1 1 . .
    H H2W3 1.253(5) 0.981(2) 0.223(5) 0.101 Uiso d D 1 1 . .
    H H1W3 1.3578 0.8334 0.2430 0.101 Uiso d D 1 1 . .
    N N1 0.9898(3) 0.8815(2) 0.1223(2) 0.0443(4) Uani d . 1 1 . .
    H H1A 0.9538 0.8001 0.1763 0.053 Uiso calc R 1 1 . .
    H H1B 1.0545 0.8982 0.1646 0.053 Uiso calc R 1 1 . .
    C C1 0.8360(3) 1.0119(2) 0.0893(2) 0.0355(4) Uani d . 1 1 . .
    H H1C 0.7653 1.0290 0.1686 0.043 Uiso calc R 1 1 . .
    H H1D 0.7638 0.9935 0.0458 0.043 Uiso calc R 1 1 . .
    C C2 1.1021(4) 0.8520(2) -0.0001(3) 0.0441(5) Uani d . 1 1 . .
    H H2A 1.2028 0.7651 0.0235 0.053 Uiso calc R 1 1 . .
    H H2B 1.0339 0.8314 -0.0450 0.053 Uiso calc R 1 1 . .
loop_
    _atom_site_aniso_label
    _atom_site_aniso_U_11
    _atom_site_aniso_U_22
    _atom_site_aniso_U_33
    _atom_site_aniso_U_12
    _atom_site_aniso_U_13
    _atom_site_aniso_U_23
    Co1 0.01484(11) 0.01703(12) 0.01733(12) -0.00406(8) -0.00425(8) -0.00587(9)
    B1 0.0158(5) 0.0161(5) 0.0180(6) -0.0053(4) -0.0062(5) -0.0038(5)
    B2 0.0157(5) 0.0159(5) 0.0194(6) -0.0025(4) -0.0083(5) -0.0050(5)
    B3 0.0214(6) 0.0157(6) 0.0240(7) -0.0030(5) -0.0078(5) -0.0070(5)
    B4 0.0168(5) 0.0154(5) 0.0179(6) -0.0039(4) -0.0071(5) -0.0053(5)
    B5 0.0255(7) 0.0211(6) 0.0173(6) -0.0073(5) -0.0086(5) -0.0034(5)
    B6 0.0160(6) 0.0245(7) 0.0241(7) -0.0074(5) -0.0055(5) -0.0090(6)
    O124 0.0151(4) 0.0150(4) 0.0180(4) -0.0037(3) -0.0070(3) -0.0046(3)
    O45 0.0244(5) 0.0208(4) 0.0182(4) -0.0091(4) -0.0102(4) -0.0025(4)
    O34 0.0233(5) 0.0158(4) 0.0252(5) -0.0029(3) -0.0108(4) -0.0078(4)
    O16 0.0176(4) 0.0203(4) 0.0316(6) -0.0072(4) -0.0091(4) -0.0058(4)
    O15 0.0321(6) 0.0206(5) 0.0194(5) -0.0107(4) -0.0116(4) -0.0014(4)
    O23 0.0262(5) 0.0148(4) 0.0294(5) -0.0011(4) -0.0159(4) -0.0058(4)
    O1 0.0199(4) 0.0178(4) 0.0254(5) -0.0055(3) -0.0020(4) -0.0088(4)
    O2 0.0187(4) 0.0287(5) 0.0192(5) -0.0025(4) -0.0074(4) -0.0091(4)
    O3 0.0400(7) 0.0156(5) 0.0460(8) -0.0014(4) -0.0265(6) -0.0085(5)
    O4 0.0174(4) 0.0182(4) 0.0203(4) -0.0065(3) -0.0039(3) -0.0061(3)
    O5 0.0583(9) 0.0321(6) 0.0227(6) -0.0253(6) -0.0218(6) 0.0042(5)
    O6 0.0177(5) 0.0287(6) 0.0403(7) -0.0093(4) -0.0100(5) -0.0069(5)
    O26 0.0156(4) 0.0235(5) 0.0282(5) -0.0055(4) -0.0087(4) -0.0059(4)
    O1W 0.0409(9) 0.0369(8) 0.0484(10) -0.0071(7) 0.0027(7) -0.0038(7)
    O2W 0.0407(7) 0.0262(6) 0.0426(8) -0.0149(5) -0.0062(6) -0.0116(6)
    O3W 0.0612(14) 0.0639(14) 0.0861(17) -0.0129(11) -0.0395(13) -0.0203(13)
    N1 0.0550(12) 0.0363(9) 0.0406(10) -0.0197(8) -0.0131(9) -0.0026(8)
    C1 0.0392(10) 0.0318(8) 0.0291(8) -0.0099(7) 0.0008(7) -0.0081(7)
    C2 0.0509(13) 0.0232(8) 0.0485(12) -0.0079(8) 0.0024(10) -0.0111(8)
_geom_special_details
;
All e.s.d.'s (except the e.s.d. in the dihedral angle between two l.s. planes)
are estimated using the full covariance matrix. The cell e.s.d.'s are taken
into account individually in the estimation of e.s.d.'s in distances, angles
and torsion angles; correlations between e.s.d.'s in cell parameters are only
used when they are defined by crystal symmetry. An approximate (isotropic)
treatment of cell e.s.d.'s is used for estimating e.s.d.'s involving l.s.
planes.
;
loop_
    _geom_bond_atom_site_label_1
    _geom_bond_atom_site_label_2
    _geom_bond_site_symmetry_2
    _geom_bond_distance
    _geom_bond_publ_flag
    Co1 O2 . 2.0539(17) yes
    Co1 O2 2_666 2.0539(17) n
    Co1 O1 . 2.0648(14) yes
    Co1 O1 2_666 2.0648(14) n
    Co1 O4 2_666 2.1926(12) n
    Co1 O4 . 2.1926(12) yes
    B1 O15 . 1.434(2) ?
    B1 O16 . 1.4462(19) ?
    B1 O1 . 1.475(2) ?
    B1 O124 . 1.5123(18) ?
    B2 O26 . 1.4447(19) ?
    B2 O23 . 1.4510(19) ?
    B2 O2 . 1.462(2) ?
    B2 O124 . 1.5041(19) ?
    B3 O34 . 1.357(2) ?
    B3 O23 . 1.363(2) ?
    B3 O3 . 1.371(2) ?
    B4 O34 . 1.4360(19) ?
    B4 O45 . 1.4463(19) ?
    B4 O4 2_666 1.490(2) ?
    B4 O124 . 1.5117(18) ?
    B5 O15 . 1.356(2) ?
    B5 O5 . 1.368(2) ?
    B5 O45 . 1.368(2) ?
    B6 O26 . 1.355(2) ?
    B6 O6 . 1.368(2) ?
    B6 O16 . 1.369(2) ?
    O1 H1 . 0.820(10) ?
    O2 H2 . 0.811(10) ?
    O3 H3 . 0.8200 ?
    O4 B4 2_666 1.490(2) ?
    O4 H4 . 0.810(10) ?
    O5 H5 . 0.8200 ?
    O6 H6 . 0.8200 ?
    O1W H1W1 . 0.861(10) ?
    O1W H2W1 . 0.856(10) ?
    O2W H1W2 . 0.852(10) ?
    O2W H2W2 . 0.854(10) ?
    O3W H2W3 . 0.846(10) ?
    O3W H1W3 . 0.847(2) ?
    N1 C1 . 1.466(3) ?
    N1 C2 . 1.517(4) ?
    N1 H1A . 0.9000 ?
    N1 H1B . 0.9000 ?
    C1 C2 2_775 1.508(3) ?
    C1 H1C . 0.9700 ?
    C1 H1D . 0.9700 ?
    C2 C1 2_775 1.508(3) ?
    C2 H2A . 0.9700 ?
    C2 H2B . 0.9700 ?
loop_
    _geom_angle_atom_site_label_1
    _geom_angle_atom_site_label_2
    _geom_angle_atom_site_label_3
    _geom_angle_site_symmetry_1
    _geom_angle_site_symmetry_3
    _geom_angle
    _geom_angle_publ_flag
    O2 Co1 O2 . 2_666 180.0 n
    O2 Co1 O1 . . 88.68(6) n
    O2 Co1 O1 2_666 . 91.32(6) n
    O2 Co1 O1 . 2_666 91.32(6) n
    O2 Co1 O1 2_666 2_666 88.68(6) n
    O1 Co1 O1 . 2_666 180.0 n
    O2 Co1 O4 . 2_666 88.17(5) n
    O2 Co1 O4 2_666 2_666 91.83(5) n
    O1 Co1 O4 . 2_666 87.03(5) n
    O1 Co1 O4 2_666 2_666 92.97(5) n
    O2 Co1 O4 . . 91.83(5) n
    O2 Co1 O4 2_666 . 88.17(5) n
    O1 Co1 O4 . . 92.97(5) n
    O1 Co1 O4 2_666 . 87.03(5) n
    O4 Co1 O4 2_666 . 180.0 n
    O15 B1 O16 . . 110.89(12) ?
    O15 B1 O1 . . 110.91(13) ?
    O16 B1 O1 . . 110.56(12) ?
    O15 B1 O124 . . 109.07(12) ?
    O16 B1 O124 . . 108.17(12) ?
    O1 B1 O124 . . 107.12(12) ?
    O26 B2 O23 . . 109.16(13) ?
    O26 B2 O2 . . 112.53(12) ?
    O23 B2 O2 . . 110.85(13) ?
    O26 B2 O124 . . 109.35(12) ?
    O23 B2 O124 . . 109.28(12) ?
    O2 B2 O124 . . 105.58(12) ?
    O34 B3 O23 . . 122.88(14) ?
    O34 B3 O3 . . 117.27(14) ?
    O23 B3 O3 . . 119.85(14) ?
    O34 B4 O45 . . 111.78(12) ?
    O34 B4 O4 . 2_666 109.79(12) ?
    O45 B4 O4 . 2_666 110.85(12) ?
    O34 B4 O124 . . 109.48(12) ?
    O45 B4 O124 . . 107.67(11) ?
    O4 B4 O124 2_666 . 107.13(11) ?
    O15 B5 O5 . . 117.83(14) ?
    O15 B5 O45 . . 122.48(14) ?
    O5 B5 O45 . . 119.68(14) ?
    O26 B6 O6 . . 122.85(15) ?
    O26 B6 O16 . . 122.54(14) ?
    O6 B6 O16 . . 114.61(14) ?
    B2 O124 B4 . . 118.01(11) ?
    B2 O124 B1 . . 116.87(11) ?
    B4 O124 B1 . . 117.76(11) ?
    B5 O45 B4 . . 124.30(12) ?
    B3 O34 B4 . . 120.52(12) ?
    B6 O16 B1 . . 124.47(12) ?
    B5 O15 B1 . . 120.85(12) ?
    B3 O23 B2 . . 123.44(12) ?
    B1 O1 Co1 . . 118.94(9) ?
    B1 O1 H1 . . 109.3(19) ?
    Co1 O1 H1 . . 121.9(19) ?
    B2 O2 Co1 . . 121.28(9) ?
    B2 O2 H2 . . 122(2) ?
    Co1 O2 H2 . . 114(2) ?
    B3 O3 H3 . . 109.5 ?
    B4 O4 Co1 2_666 . 116.22(9) ?
    B4 O4 H4 2_666 . 110.6(19) ?
    Co1 O4 H4 . . 107.3(19) ?
    B5 O5 H5 . . 109.5 ?
    B6 O6 H6 . . 109.5 ?
    B6 O26 B2 . . 119.33(13) ?
    H1W1 O1W H2W1 . . 112(2) ?
    H1W2 O2W H2W2 . . 113(2) ?
    H2W3 O3W H1W3 . . 111(2) ?
    C1 N1 C2 . . 110.90(19) ?
    C1 N1 H1A . . 109.5 ?
    C2 N1 H1A . . 109.5 ?
    C1 N1 H1B . . 109.5 ?
    C2 N1 H1B . . 109.5 ?
    H1A N1 H1B . . 108.0 ?
    N1 C1 C2 . 2_775 109.0(2) ?
    N1 C1 H1C . . 109.9 ?
    C2 C1 H1C 2_775 . 109.9 ?
    N1 C1 H1D . . 109.9 ?
    C2 C1 H1D 2_775 . 109.9 ?
    H1C C1 H1D . . 108.3 ?
    C1 C2 N1 2_775 . 109.18(18) ?
    C1 C2 H2A 2_775 . 109.8 ?
    N1 C2 H2A . . 109.8 ?
    C1 C2 H2B 2_775 . 109.8 ?
    N1 C2 H2B . . 109.8 ?
    H2A C2 H2B . . 108.3 ?
loop_
    _geom_torsion_atom_site_label_1
    _geom_torsion_atom_site_label_2
    _geom_torsion_atom_site_label_3
    _geom_torsion_atom_site_label_4
    _geom_torsion_site_symmetry_1
    _geom_torsion_site_symmetry_2
    _geom_torsion_site_symmetry_3
    _geom_torsion_site_symmetry_4
    _geom_torsion
    _geom_torsion_publ_flag
    O26 B2 O124 B4 . . . . 158.42(12) ?
    O23 B2 O124 B4 . . . . 38.99(17) ?
    O2 B2 O124 B4 . . . . -80.28(14) ?
    O26 B2 O124 B1 . . . . -52.13(16) ?
    O23 B2 O124 B1 . . . . -171.56(11) ?
    O2 B2 O124 B1 . . . . 69.17(15) ?
    O34 B4 O124 B2 . . . . -47.01(16) ?
    O45 B4 O124 B2 . . . . -168.73(11) ?
    O4 B4 O124 B2 2_666 . . . 71.99(15) ?
    O34 B4 O124 B1 . . . . 163.82(12) ?
    O45 B4 O124 B1 . . . . 42.10(16) ?
    O4 B4 O124 B1 2_666 . . . -77.18(14) ?
    O15 B1 O124 B2 . . . . 160.84(12) ?
    O16 B1 O124 B2 . . . . 40.14(16) ?
    O1 B1 O124 B2 . . . . -79.05(14) ?
    O15 B1 O124 B4 . . . . -49.63(16) ?
    O16 B1 O124 B4 . . . . -170.33(12) ?
    O1 B1 O124 B4 . . . . 70.47(15) ?
    O15 B5 O45 B4 . . . . -3.7(3) ?
    O5 B5 O45 B4 . . . . 177.61(16) ?
    O34 B4 O45 B5 . . . . -135.19(15) ?
    O4 B4 O45 B5 2_666 . . . 101.96(17) ?
    O124 B4 O45 B5 . . . . -14.9(2) ?
    O23 B3 O34 B4 . . . . -12.8(2) ?
    O3 B3 O34 B4 . . . . 167.68(15) ?
    O45 B4 O34 B3 . . . . 151.66(14) ?
    O4 B4 O34 B3 2_666 . . . -84.90(16) ?
    O124 B4 O34 B3 . . . . 32.44(19) ?
    O26 B6 O16 B1 . . . . -7.6(3) ?
    O6 B6 O16 B1 . . . . 172.53(15) ?
    O15 B1 O16 B6 . . . . -129.57(16) ?
    O1 B1 O16 B6 . . . . 106.99(17) ?
    O124 B1 O16 B6 . . . . -10.0(2) ?
    O5 B5 O15 B1 . . . . 174.55(16) ?
    O45 B5 O15 B1 . . . . -4.2(3) ?
    O16 B1 O15 B5 . . . . 147.91(15) ?
    O1 B1 O15 B5 . . . . -88.84(17) ?
    O124 B1 O15 B5 . . . . 28.90(19) ?
    O34 B3 O23 B2 . . . . 4.1(3) ?
    O3 B3 O23 B2 . . . . -176.41(15) ?
    O26 B2 O23 B3 . . . . -136.34(15) ?
    O2 B2 O23 B3 . . . . 99.17(17) ?
    O124 B2 O23 B3 . . . . -16.8(2) ?
    O15 B1 O1 Co1 . . . . 128.21(10) ?
    O16 B1 O1 Co1 . . . . -108.36(12) ?
    O124 B1 O1 Co1 . . . . 9.28(14) ?
    O2 Co1 O1 B1 . . . . 37.04(10) ?
    O2 Co1 O1 B1 2_666 . . . -142.96(10) ?
    O1 Co1 O1 B1 2_666 . . . 0E1(10)
                                    ?
    O4 Co1 O1 B1 2_666 . . . -51.19(10) ?
    O4 Co1 O1 B1 . . . . 128.81(10) ?
    O26 B2 O2 Co1 . . . . 125.40(11) ?
    O23 B2 O2 Co1 . . . . -112.03(12) ?
    O124 B2 O2 Co1 . . . . 6.19(15) ?
    O2 Co1 O2 B2 2_666 . . .  -12E1(10)
                                       ?
    O1 Co1 O2 B2 . . . . -47.25(11) ?
    O1 Co1 O2 B2 2_666 . . . 132.75(11) ?
    O4 Co1 O2 B2 2_666 . . . 39.82(11) ?
    O4 Co1 O2 B2 . . . . -140.18(11) ?
    O2 Co1 O4 B4 . . . 2_666 -134.31(9) ?
    O2 Co1 O4 B4 2_666 . . 2_666 45.69(9) ?
    O1 Co1 O4 B4 . . . 2_666 136.92(10) ?
    O1 Co1 O4 B4 2_666 . . 2_666 -43.08(10) ?
    O4 Co1 O4 B4 2_666 . . 2_666  1E1(10)
                                         ?
    O6 B6 O26 B2 . . . . 174.61(15) ?
    O16 B6 O26 B2 . . . . -5.2(2) ?
    O23 B2 O26 B6 . . . . 152.56(14) ?
    O2 B2 O26 B6 . . . . -83.94(17) ?
    O124 B2 O26 B6 . . . . 33.05(19) ?
    C2 N1 C1 C2 . . . 2_775 -59.8(3) ?
    C1 N1 C2 C1 . . . 2_775 59.9(3) ?
loop_
    _geom_hbond_atom_site_label_D
    _geom_hbond_atom_site_label_H
    _geom_hbond_atom_site_label_A
    _geom_hbond_site_symmetry_A
    _geom_hbond_distance_DH
    _geom_hbond_distance_HA
    _geom_hbond_distance_DA
    _geom_hbond_angle_DHA
    O1 H1 O2W . 0.820(10) 1.996(15) 2.7525(19) 153(3)
    O2 H2 O6 2_766 0.811(10) 2.113(14) 2.876(2) 157(3)
    O3 H3 O23 2_756 0.82 1.93 2.745(2) 171.8
    O4 H4 O2W . 0.810(10) 2.077(12) 2.864(2) 164(3)
    O5 H5 O45 2_665 0.82 1.91 2.7159(18) 168.6
    O6 H6 O4 2_766 0.82 1.95 2.734(2) 159.7
    O1W H1W1 O5 . 0.861(10) 1.955(18) 2.771(2) 158(4)
    O1W H2W1 O26 2_765 0.856(10) 2.266(13) 3.108(3) 167(3)
    O1W H2W1 O23 2_765 0.856(10) 2.51(3) 3.158(3) 133(3)
    O2W H1W2 O3 1_565 0.852(10) 2.050(15) 2.861(2) 159(3)
    O2W H2W2 O1W 2_675 0.854(10) 2.007(12) 2.838(3) 164(3)
    O3W H2W3 O1W 2_775 0.846(10) 2.054(19) 2.842(3) 155(3)
    O3W H1W3 O1 1_655 0.847(2) 2.2407(19) 3.088(3) 179.4(2)
    N1 H1A O16 . 0.90 1.78 2.654(2) 165
    N1 H1A O6 . 0.90 2.46 2.986(3) 117
    N1 H1B O3W . 0.90 1.98 2.836(3) 157
    C1 H1C O34 1_565 0.97 2.56 3.321(3) 136
data_global
_publ_contact_author_name     'Dr  Samah Akriche Toumi'
_publ_contact_author_address
;
Laboratoire de Chimie des Mat\'eriaux
Facult\'e des Sciences de Bizerte
7021 Zarzouna Bizerte
Tunisia
;
_publ_contact_author_email     'samah.akriche@fsb.rnu.tn'
_publ_contact_author_fax     '216 72 590 566'
_publ_contact_author_phone     '216 72 591 906'
_publ_section_title
;\
Piperazine-1,4-diium
bis(hexahydroxidoheptaoxidohexaborato-\k^3^<i>O</i>,<i>O</i>',<i>O</i>'')\
cobaltate(II) hexahydrate
;
loop_
    _publ_author_name
    _publ_author_footnote
    _publ_author_address
    'Nabil Jamai' .
;
Laboratoire de Chimie des Mat\'eriaux
Facult\'e des Sciences de Bizerte
7021 Zarzouna Bizerte
Tunisia
;
    'Mohamed Rzaigui' .
;
Laboratoire de Chimie des Mat\'eriaux
Facult\'e des Sciences de Bizerte
7021 Zarzouna Bizerte
Tunisia
;
    'Samah Akriche Toumi' .
;
Laboratoire de Chimie des Mat\'eriaux
Facult\'e des Sciences de Bizerte
7021 Zarzouna Bizerte
Tunisia
;
