# Supplementary material for: Piperazine-1,4-diium bis­(hexa­hydroxido­hepta­oxidohexa­borato-κ3 O,O′,O′′)cobaltate(II) hexa­hydrate
Source: Acta Crystallogr Sect E Struct Rep Online. 2014 Apr 5;70(Pt 5):m167–8. doi: 10.1107/S1600536814007090 (PMC4011254; doi:10.1107/S1600536814007090)
Supplement: Supplementary file 2 [file e-70-0m167-Isup2.hkl]

#
# h,k,l, Fc-squared, Fo-squared, sigma(Fo-squared) and status flag
#
data_I
_shelx_title ' cad4 in P -1'
_shelx_refln_list_code          4
_shelx_F_calc_maximum      118.01
_exptl_crystal_F_000       417.00
_reflns_d_resolution_high  0.5981
 
loop_
 _symmetry_equiv_pos_as_xyz
 'x, y, z'
 '-x, -y, -z'
 
_cell_length_a     8.2264
_cell_length_b    10.1566
_cell_length_c    11.2980
_cell_angle_alpha  65.979
_cell_angle_beta   74.197
_cell_angle_gamma  69.030
 
_shelx_F_squared_multiplier     1.000
 
loop_
 _refln_index_h
 _refln_index_k
 _refln_index_l
 _refln_F_squared_calc
 _refln_F_squared_meas
 _refln_F_squared_sigma
 _refln_observed_status
   1   0   0      341.57      459.30      3.16 o
   2   0   0      142.82      112.33      1.33 o
   3   0   0      426.60      619.60      4.14 o
   4   0   0      439.82      283.61      2.78 o
   5   0   0      313.25      396.54      3.68 o
   6   0   0       10.02        6.06      1.39 o
   7   0   0        0.70       -2.17      2.41 o
   8   0   0      157.62      159.65      3.52 o
   9   0   0      113.85      108.97      3.38 o
  10   0   0       78.33       81.39      4.35 o
  11   0   0       64.49       58.61      7.02 o
  12   0   0       30.72       29.96      3.66 o
 -12   1   0       12.51       11.71      3.14 o
 -11   1   0      134.09      136.68      5.21 o
 -10   1   0        1.96       -3.97      3.97 o
  -9   1   0       37.02       43.20      2.60 o
  -8   1   0       87.16       93.19      2.96 o
  -7   1   0      525.93      516.51      5.31 o
  -6   1   0       31.60       30.38      1.74 o
  -5   1   0        6.21        0.65      1.66 o
  -4   1   0     1150.33     1328.06     10.31 o
  -3   1   0     3631.99     3708.52     69.05 o
  -2   1   0     6242.67     6756.05     13.65 o
  -1   1   0     2001.39     2204.77      6.15 o
   1   1   0     6419.87     6183.38      8.86 o
   2   1   0      398.28      349.95      7.25 o
   3   1   0      151.02      318.10      2.43 o
   4   1   0      725.96      983.72     15.47 o
   5   1   0       84.45      124.26      2.19 o
   6   1   0        0.30        0.18      1.39 o
   7   1   0      163.97      176.26      5.80 o
   8   1   0      348.21      324.07      8.33 o
   9   1   0      128.33      133.47      3.46 o
  10   1   0      100.95       93.69      9.67 o
  11   1   0       30.54       34.76      2.95 o
  12   1   0        8.65        3.50      4.02 o
 -12   2   0       10.27        0.98      4.54 o
 -11   2   0      104.52       96.24      4.33 o
 -10   2   0       70.90       76.44      3.54 o
  -9   2   0       17.03       18.52      2.38 o
  -8   2   0       25.69       19.45      2.24 o
  -7   2   0      108.24      120.67      3.00 o
  -6   2   0      620.21      632.35      5.48 o
  -5   2   0       76.29       85.61      2.13 o
  -4   2   0        4.41       10.99      2.44 o
  -3   2   0     4076.27     4434.88    124.19 o
  -2   2   0       67.17      141.18      1.73 o
  -1   2   0      307.48      301.92      3.97 o
   0   2   0     2362.29     2659.61     11.78 o
   1   2   0       10.38        3.38      0.78 o
   2   2   0      535.40      504.61      5.43 o
   3   2   0      103.44      127.35      1.68 o
   4   2   0     1837.72     1918.00      9.52 o
   5   2   0      233.45      251.98      3.28 o
   6   2   0       19.62       32.68      1.68 o
   7   2   0      189.71      182.80      6.65 o
   8   2   0      288.28      304.50      4.38 o
   9   2   0      140.12      140.94      3.54 o
  10   2   0       16.52       15.50      2.46 o
  11   2   0        8.49       10.64      2.54 o
  12   2   0       40.94       39.43      3.31 o
  13   2   0        1.51        1.78      4.09 o
 -11   3   0       41.66       42.61      3.51 o
 -10   3   0       47.94       43.35      3.35 o
  -9   3   0       58.99       59.15      4.56 o
  -8   3   0       20.66       21.68      3.07 o
  -7   3   0       95.82       94.48      2.85 o
  -6   3   0      368.69      361.99      4.49 o
  -5   3   0      145.10      140.16      2.72 o
  -4   3   0        1.01        1.24      1.67 o
  -3   3   0      571.79      715.67      4.95 o
  -2   3   0      959.04      840.80     18.70 o
  -1   3   0        3.91        0.04      1.13 o
   1   3   0      158.17      140.46      1.59 o
   2   3   0       63.65       85.68      1.38 o
   3   3   0     1020.15     1078.09     19.56 o
   4   3   0     2691.91     2860.54     11.99 o
   5   3   0       49.04       53.15      1.65 o
   6   3   0        5.21       11.35      1.43 o
   7   3   0      157.90      182.63      5.90 o
   8   3   0        1.58        0.40      3.63 o
   9   3   0       85.87       74.93      3.76 o
  10   3   0       42.74       44.74      2.83 o
  11   3   0       12.79       16.30      4.62 o
  12   3   0       49.04       46.38      3.35 o
  13   3   0        2.02        4.56      3.32 o
 -11   4   0       12.85       11.31      3.15 o
 -10   4   0       33.43       30.90      6.39 o
  -9   4   0      179.93      180.68      4.60 o
  -8   4   0        1.98       -3.00      3.12 o
  -7   4   0       16.62       21.42      2.61 o
  -6   4   0      155.62      151.83      3.30 o
  -5   4   0        8.53        7.86      2.77 o
  -4   4   0       34.61       47.56      2.68 o
  -3   4   0       85.23       61.23      3.76 o
  -2   4   0      121.01      175.58      2.35 o
  -1   4   0      635.91      799.52      6.85 o
   0   4   0     4302.97     4538.75     13.56 o
   1   4   0     2739.83     3113.49     11.10 o
   2   4   0       91.05       62.28      1.40 o
   3   4   0     2745.95     2825.66     11.49 o
   4   4   0      220.32      280.28      7.53 o
   5   4   0      468.75      471.98      4.05 o
   6   4   0      359.35      387.10      4.09 o
   7   4   0      131.24      104.73      5.34 o
   8   4   0        0.59        2.79      1.83 o
   9   4   0       10.36       11.11      2.09 o
  10   4   0        1.23        0.00      3.02 o
  11   4   0       27.81       30.72      2.82 o
  12   4   0        3.19        4.50      3.04 o
  13   4   0       13.51       15.56      2.97 o
 -10   5   0       47.42       51.92      9.70 o
  -9   5   0       69.74       70.84      4.41 o
  -8   5   0       26.65       25.32      2.72 o
  -7   5   0       48.46       57.11      2.76 o
  -6   5   0      180.91      181.51      3.74 o
  -5   5   0       48.82       40.44      6.89 o
  -4   5   0        8.41        4.11      1.53 o
  -3   5   0        9.96        4.67      1.37 o
  -2   5   0        6.03       12.90      1.95 o
  -1   5   0      117.42       89.39      1.86 o
   0   5   0       57.05       86.62      1.74 o
   1   5   0     3687.47     3931.17     32.53 o
   2   5   0     3557.09     3709.45     48.87 o
   3   5   0       25.64       36.35      1.59 o
   4   5   0      595.39      510.21     10.68 o
   5   5   0      414.51      445.99      4.14 o
   6   5   0      123.56      120.10      2.64 o
   7   5   0       23.67       19.32      1.95 o
   8   5   0      175.20      154.92      4.06 o
   9   5   0       60.08       64.15      3.13 o
  10   5   0        0.23       -0.82      3.14 o
  11   5   0      159.26      161.41      8.43 o
  12   5   0       19.29       17.01      2.85 o
  13   5   0       42.89       45.22      5.31 o
 -10   6   0       44.80       40.75      3.69 o
  -9   6   0        0.76       -3.65      3.66 o
  -8   6   0       34.49       35.49      3.14 o
  -7   6   0        1.40        0.76      3.17 o
  -6   6   0       28.25       27.38      2.31 o
  -5   6   0      151.31      143.39      3.37 o
  -4   6   0      122.69      104.75      2.74 o
  -3   6   0        7.86        5.04      1.53 o
  -2   6   0     1706.37     1630.37     16.30 o
  -1   6   0       30.04       36.91      1.64 o
   0   6   0      882.49      781.86      9.94 o
   1   6   0      186.01      210.02      2.72 o
   2   6   0       79.36       86.40      1.92 o
   3   6   0     1127.03     1066.67      7.30 o
   4   6   0        5.02        2.04      1.91 o
   5   6   0      488.67      467.61      4.42 o
   6   6   0        0.23        2.34      1.42 o
   7   6   0        0.20        2.10      5.20 o
   8   6   0        0.23       -1.31      2.50 o
   9   6   0       24.35       25.24      2.31 o
  10   6   0       28.40       25.97      2.68 o
  11   6   0      167.86      171.19      7.36 o
  12   6   0       10.09        9.64      4.38 o
  13   6   0       85.39       82.69      4.12 o
  -9   7   0       15.87       13.31      3.32 o
  -8   7   0       45.82       47.48      3.27 o
  -7   7   0       14.01       12.33      2.65 o
  -6   7   0       17.02       21.67      5.56 o
  -5   7   0       47.99       57.84      2.70 o
  -4   7   0      218.85      204.38      3.84 o
  -3   7   0      210.38      204.17      3.58 o
  -2   7   0      337.24      331.19      4.13 o
  -1   7   0      187.64      161.06      2.90 o
   0   7   0      255.41      313.77      8.05 o
   1   7   0      442.58      469.54      4.35 o
   2   7   0      171.58      160.25      2.70 o
   3   7   0      197.52      198.64      2.99 o
   4   7   0       97.03       81.09      3.71 o
   5   7   0      959.79      980.11      7.49 o
   6   7   0        5.88        0.97      2.49 o
   7   7   0       36.12       34.95      2.12 o
   8   7   0      100.25      108.93      7.46 o
   9   7   0       86.55       85.73      3.13 o
  10   7   0       30.66       28.82      2.64 o
  11   7   0      108.99      121.02      4.02 o
  12   7   0        0.50       -1.37      3.80 o
  13   7   0       95.91      102.41      4.51 o
  -8   8   0      104.65      112.11      5.85 o
  -7   8   0       29.83       26.74      2.91 o
  -6   8   0       38.62       42.80      2.85 o
  -5   8   0       23.40       21.66      2.46 o
  -4   8   0       83.48       82.12      3.08 o
  -3   8   0       38.57       43.64      3.13 o
  -2   8   0      182.51      183.75      3.51 o
  -1   8   0       15.86       24.60      1.87 o
   0   8   0      788.05      728.36      5.97 o
   1   8   0      177.51      166.08      4.36 o
   2   8   0      372.67      363.39      6.17 o
   3   8   0        6.46        4.38      1.90 o
   4   8   0       56.19       61.22      2.21 o
   5   8   0      203.47      199.49      3.55 o
   6   8   0      278.83      268.60      4.15 o
   7   8   0        0.97       -1.08      3.09 o
   8   8   0      101.26       97.19      3.17 o
   9   8   0      310.68      324.84      5.43 o
  10   8   0       22.29       21.19      2.85 o
  11   8   0       55.66       48.25      4.78 o
  12   8   0        9.65       13.88      2.98 o
  -8   9   0       76.22       82.14      4.11 o
  -7   9   0      128.40      143.42      4.56 o
  -6   9   0       35.17       32.56      2.93 o
  -5   9   0       88.66       81.20      3.52 o
  -4   9   0       35.83       33.84      2.60 o
  -3   9   0       64.98       66.70      2.80 o
  -2   9   0      145.62      148.12      3.50 o
  -1   9   0       34.66       37.38      2.32 o
   0   9   0        5.33        4.68      2.65 o
   1   9   0        0.25       -0.70      2.35 o
   2   9   0      755.39      670.23     13.29 o
   3   9   0       54.63       64.36      3.10 o
   4   9   0      216.04      204.30      4.85 o
   5   9   0      227.40      225.38      3.91 o
   6   9   0       11.04       15.21      2.07 o
   7   9   0      551.74      545.15      6.27 o
   8   9   0      178.82      183.10      7.19 o
   9   9   0      190.08      197.36      6.20 o
  10   9   0       17.80       13.70      2.79 o
  11   9   0        3.83        7.13      2.93 o
  12   9   0        7.91        6.59      3.39 o
  -7  10   0       54.55       52.26      3.83 o
  -6  10   0       47.44       49.02      3.52 o
  -5  10   0       29.11       30.48      4.07 o
  -4  10   0      184.95      175.79      4.55 o
  -3  10   0        5.84       -3.41      3.41 o
  -2  10   0       13.04       15.87      2.34 o
  -1  10   0       39.91       42.58      2.57 o
   0  10   0       44.22       44.76      2.45 o
   1  10   0       84.40       78.47      2.79 o
   2  10   0      450.78      437.35      5.32 o
   3  10   0      245.96      220.34      3.96 o
   4  10   0      186.70      179.64      4.22 o
   5  10   0      230.54      223.60      5.05 o
   6  10   0      156.78      155.72      3.76 o
   7  10   0       25.80       28.69      2.46 o
   8  10   0       45.95       47.79      2.88 o
   9  10   0       51.01       53.84      3.31 o
  10  10   0        3.47        7.51      6.11 o
  11  10   0       10.23        8.97      3.98 o
  12  10   0        8.46        7.02      6.65 o
  -6  11   0       52.22       50.73      7.04 o
  -5  11   0       23.33       25.76      3.08 o
  -4  11   0       42.59       51.55      3.31 o
  -3  11   0       53.08       53.65      4.84 o
  -2  11   0       43.62       44.72      4.76 o
  -1  11   0      130.34      132.47      3.84 o
   0  11   0       49.35       44.68      2.61 o
   1  11   0       58.25       58.52      6.33 o
   2  11   0      186.96      176.06      4.03 o
   3  11   0       22.20       22.36      2.31 o
   4  11   0       81.29       89.62      3.11 o
   5  11   0       46.62       49.07      2.57 o
   6  11   0       73.82       76.22      6.52 o
   7  11   0        3.77        6.28      4.55 o
   8  11   0       12.47       15.19      2.46 o
   9  11   0        3.81        1.52      5.01 o
  10  11   0       22.87       35.82      3.04 o
  11  11   0        0.08       -2.03      4.07 o
  -5  12   0       25.05       30.32      3.53 o
  -4  12   0       20.62       22.94      3.11 o
  -3  12   0        6.24        7.79      3.02 o
  -2  12   0        3.64        1.88      3.01 o
  -1  12   0       42.95       44.16      3.16 o
   0  12   0        0.12        1.88      3.27 o
   1  12   0        5.58        4.55      2.28 o
   2  12   0        5.37        3.30      2.64 o
   3  12   0      173.13      192.37      4.39 o
   4  12   0        0.39        1.98      2.52 o
   5  12   0       15.35       20.52      4.04 o
   6  12   0       45.15       45.65      4.46 o
   7  12   0       25.90       34.04      3.40 o
   8  12   0        4.05       10.71      4.95 o
   9  12   0        0.29       -1.18      3.73 o
  10  12   0        0.49        0.84      5.76 o
  -3  13   0        0.08       -0.38      4.36 o
  -2  13   0       19.47       18.44      3.10 o
  -1  13   0       66.61       72.46      3.69 o
   0  13   0       44.51       43.96      3.50 o
   1  13   0       14.89       20.77      3.56 o
   2  13   0       18.71       16.01      2.75 o
   3  13   0      142.16      134.27      4.24 o
   4  13   0        0.16       -1.78      3.19 o
   5  13   0        3.82        0.94      2.73 o
   6  13   0        8.55       12.03      2.54 o
   7  13   0        6.03        4.40      3.47 o
   8  13   0        2.25        2.39      3.32 o
   9  13   0        0.07       -4.00      4.00 o
  10  13   0        1.32        4.56      3.48 o
  -2  14   0       36.68       37.72      3.56 o
  -1  14   0       26.54       28.83      4.96 o
   0  14   0        3.49       -2.18      6.67 o
   1  14   0        0.81       -3.87      3.87 o
   2  14   0      145.47      154.37      4.75 o
   3  14   0       55.39       50.75      3.60 o
   4  14   0        8.68        6.66      2.62 o
   5  14   0        0.27        1.48      3.73 o
   6  14   0       28.15       35.39      3.11 o
   7  14   0       49.31       44.63      3.57 o
   8  14   0       19.77       25.72      3.18 o
   1  15   0        0.07        5.19      3.32 o
   2  15   0        1.11        4.51      3.45 o
   3  15   0       10.88        8.78      4.63 o
   4  15   0        8.57        5.58      3.44 o
   5  15   0       44.07       47.19      3.65 o
   6  15   0       24.95       23.05      3.18 o
  -5 -15   1       21.11       25.99      3.38 o
  -4 -15   1       31.16       33.04      4.18 o
  -3 -15   1        1.03       -1.14      3.12 o
  -2 -15   1       12.79       14.80      7.09 o
  -7 -14   1        5.99        4.43      3.63 o
  -6 -14   1       10.59        9.55      2.93 o
  -5 -14   1        1.38       -0.76      3.13 o
  -4 -14   1        0.09       -1.98      3.82 o
  -3 -14   1       93.48      105.19      9.42 o
  -2 -14   1       14.27       13.42      3.13 o
  -1 -14   1       30.99       30.23      6.21 o
   0 -14   1        0.19       -3.43      5.66 o
   1 -14   1        5.94        7.09      4.68 o
  -9 -13   1       16.86       22.32      3.14 o
  -8 -13   1        0.69       -2.14      3.88 o
  -7 -13   1        3.26       -3.89      3.89 o
  -6 -13   1        0.12       -3.55      3.55 o
  -5 -13   1        2.91       -1.13      3.61 o
  -4 -13   1       71.19       85.40      6.33 o
  -3 -13   1      250.82      285.17      5.71 o
  -2 -13   1      165.91      161.08      9.11 o
  -1 -13   1        5.73       11.22      2.69 o
   0 -13   1        9.03        5.52      3.23 o
   1 -13   1        8.03        8.58      3.27 o
   2 -13   1       19.43       17.30      3.18 o
   3 -13   1       43.04       45.30      3.73 o
 -10 -12   1       93.71       95.28      4.64 o
  -9 -12   1        2.10        5.90      3.36 o
  -8 -12   1        0.19        4.21      2.93 o
  -7 -12   1        1.14        3.66      2.72 o
  -6 -12   1       31.38       37.10      2.83 o
  -5 -12   1        0.74        2.19      4.55 o
  -4 -12   1       42.06       48.10      3.12 o
  -3 -12   1      123.70      125.94      3.91 o
  -2 -12   1      161.20      168.58      4.35 o
  -1 -12   1       42.21       38.07      3.02 o
   0 -12   1        1.69       -2.78      3.48 o
   1 -12   1       14.80       14.73      2.90 o
   2 -12   1       32.63       32.71      3.11 o
   3 -12   1       16.64       12.39      8.88 o
   4 -12   1        6.90        4.56      4.08 o
 -11 -11   1        6.00        6.17      3.45 o
 -10 -11   1       56.79       51.93      3.62 o
  -9 -11   1       81.37       79.24      3.67 o
  -8 -11   1        6.04        7.91      2.63 o
  -7 -11   1        8.60       14.23      5.02 o
  -6 -11   1       85.97       88.17      3.40 o
  -5 -11   1        2.96        3.29      3.24 o
  -4 -11   1       17.42       14.58      2.22 o
  -3 -11   1      177.10      189.47      4.19 o
  -2 -11   1       24.06       26.68      2.50 o
  -1 -11   1      106.35       95.08      3.41 o
   0 -11   1       22.42       21.47      2.43 o
   1 -11   1      308.18      304.44      5.47 o
   2 -11   1        8.39        1.71      3.67 o
   3 -11   1        3.06        2.28      3.53 o
   4 -11   1        8.60        4.94      3.25 o
   5 -11   1       13.36       14.95      5.56 o
   6 -11   1      155.62      149.85      5.04 o
 -11 -10   1        3.43        1.56      4.04 o
 -10 -10   1       10.27       10.63      2.76 o
  -9 -10   1       25.59       26.27      5.34 o
  -8 -10   1       28.27       31.85      2.73 o
  -7 -10   1        4.06        3.46      2.18 o
  -6 -10   1       71.39       79.74      3.12 o
  -5 -10   1       60.15       50.55      3.22 o
  -4 -10   1       54.05       61.35      2.72 o
  -3 -10   1      136.80      150.88      4.56 o
  -2 -10   1      266.54      254.73      7.95 o
  -1 -10   1      164.70      179.78      3.95 o
   0 -10   1       71.15       61.96      3.01 o
   1 -10   1       62.97       67.36      4.43 o
   2 -10   1      247.50      250.31      4.71 o
   3 -10   1        1.00       -1.68      3.97 o
   4 -10   1       12.79       14.42      2.61 o
   5 -10   1       25.83       26.22      2.94 o
   6 -10   1       30.41       30.67      3.30 o
   7 -10   1       72.68       80.07      4.27 o
 -12  -9   1       92.26       90.44      4.40 o
 -11  -9   1        9.83        8.93      2.82 o
 -10  -9   1        2.19        3.42      2.80 o
  -9  -9   1      227.23      223.76      9.68 o
  -8  -9   1        1.78       -1.56      3.09 o
  -7  -9   1      157.46      157.27      3.83 o
  -6  -9   1      251.34      239.94      5.68 o
  -5  -9   1      108.81      111.93      4.06 o
  -4  -9   1      274.05      277.56      4.27 o
  -3  -9   1       40.11       36.78      2.10 o
  -2  -9   1      105.03      136.34      3.17 o
  -1  -9   1      133.36      114.02      3.01 o
   0  -9   1      139.83      142.15      3.29 o
   1  -9   1      160.61      151.16      3.45 o
   2  -9   1       36.10       33.15      2.39 o
   3  -9   1      154.27      150.23      4.63 o
   4  -9   1       86.31       86.94      3.34 o
   5  -9   1        1.79        3.48      3.31 o
   6  -9   1       82.76       95.04      3.85 o
   7  -9   1        5.39        6.85      2.71 o
   8  -9   1       18.54       17.98      3.29 o
 -12  -8   1       77.59       81.01      4.08 o
 -11  -8   1       60.74       63.30      5.92 o
 -10  -8   1       17.87       18.55      2.68 o
  -9  -8   1      155.75      158.49      4.03 o
  -8  -8   1       82.60       77.47      3.10 o
  -7  -8   1       29.70       27.47      2.20 o
  -6  -8   1      131.33      149.68      3.35 o
  -5  -8   1      292.10      283.61      4.22 o
  -4  -8   1       14.33       13.21      1.72 o
  -3  -8   1       14.72       24.73      1.82 o
  -2  -8   1        0.23       -0.66      2.20 o
  -1  -8   1      713.92      657.58      5.72 o
   0  -8   1      357.36      339.16      4.32 o
   1  -8   1      230.06      229.54      3.73 o
   2  -8   1       80.82       85.35      2.75 o
   3  -8   1      195.54      197.24      4.64 o
   4  -8   1      259.78      265.09      4.61 o
   5  -8   1        0.17        1.47      2.94 o
   6  -8   1        0.75       -0.29      2.84 o
   7  -8   1       10.17        6.67      3.22 o
   8  -8   1       19.92       21.03      4.36 o
 -12  -7   1       81.41       85.77      4.12 o
 -11  -7   1        2.52        5.23      2.88 o
 -10  -7   1        0.24        0.69      3.35 o
  -9  -7   1       86.62       85.28      5.73 o
  -8  -7   1      294.59      286.49      5.53 o
  -7  -7   1      156.68      165.26      5.42 o
  -6  -7   1       87.50       90.52      2.59 o
  -5  -7   1      491.00      468.44      4.89 o
  -4  -7   1       94.76      102.76      4.15 o
  -3  -7   1      219.93      201.59      6.62 o
  -2  -7   1       89.98       92.75      2.29 o
  -1  -7   1        3.40        3.01      2.19 o
   0  -7   1      386.06      314.28      5.83 o
   1  -7   1       91.50      110.46      2.56 o
   2  -7   1      225.48      205.29      6.02 o
   3  -7   1      113.08      106.27      2.91 o
   4  -7   1       85.75       97.39      3.00 o
   5  -7   1       20.96       27.22      2.29 o
   6  -7   1        3.20        3.69      2.41 o
   7  -7   1        0.19       -0.59      3.50 o
   8  -7   1       37.52       36.22      3.22 o
   9  -7   1        0.66       -2.06      4.32 o
 -12  -6   1       48.09       51.57      8.64 o
 -11  -6   1       67.36       70.21      3.54 o
 -10  -6   1       42.72       42.96      2.89 o
  -9  -6   1      118.93      109.55      3.45 o
  -8  -6   1      183.89      191.51      3.83 o
  -7  -6   1      260.80      248.10      8.41 o
  -6  -6   1      163.37      146.11      3.06 o
  -5  -6   1      308.21      317.00      9.40 o
  -4  -6   1      105.42      119.18      2.43 o
  -3  -6   1      107.48       96.69      2.15 o
  -2  -6   1        0.30        1.00      1.84 o
  -1  -6   1       88.08      114.26      2.22 o
   0  -6   1      102.52      136.99      2.47 o
   1  -6   1      447.77      407.88      4.02 o
   2  -6   1      150.79      144.16      2.77 o
   3  -6   1      612.07      619.68      8.68 o
   4  -6   1       23.77       28.77      2.00 o
   5  -6   1       27.74       26.96      2.23 o
   6  -6   1        3.89        7.45      1.94 o
   7  -6   1        0.86       -2.39      4.51 o
   8  -6   1       88.62       85.74      3.66 o
   9  -6   1       31.80       33.16      3.30 o
  10  -6   1       32.15       32.88      3.43 o
 -12  -5   1       10.50       13.26      2.77 o
 -11  -5   1       84.82       80.14      6.46 o
 -10  -5   1      130.99      124.71      5.66 o
  -9  -5   1       34.99       38.04      4.01 o
  -8  -5   1       87.09       87.08      2.93 o
  -7  -5   1       25.83       26.92      2.74 o
  -6  -5   1       13.64       10.35      1.65 o
  -5  -5   1       40.91       29.97      1.69 o
  -4  -5   1      245.83      224.59      2.94 o
  -3  -5   1       11.84        6.98      1.14 o
  -2  -5   1       37.08       24.79      1.24 o
  -1  -5   1     1980.30     2113.30     25.14 o
   0  -5   1        2.31        2.67      1.51 o
   1  -5   1      590.67      658.04      4.58 o
   2  -5   1        0.37        1.66      1.58 o
   3  -5   1      241.77      220.53      3.18 o
   4  -5   1      320.85      320.06      4.03 o
   5  -5   1       18.53       23.79      1.93 o
   6  -5   1        0.91       -0.23      2.63 o
   7  -5   1       35.20       32.02      2.46 o
   8  -5   1       12.17       11.55      2.45 o
   9  -5   1        9.09       12.93      2.64 o
  10  -5   1       39.55       44.63      5.80 o
 -13  -4   1        0.40        3.14      2.90 o
 -12  -4   1        2.15        0.69      3.84 o
 -11  -4   1       17.07       17.59      2.62 o
 -10  -4   1      237.74      232.80      4.84 o
  -9  -4   1        7.36        7.92      1.99 o
  -8  -4   1      165.01      163.87      3.52 o
  -7  -4   1       19.83       16.48      1.92 o
  -6  -4   1      101.47      116.76      2.88 o
  -5  -4   1      538.31      570.48      4.62 o
  -4  -4   1      191.61      165.02      4.24 o
  -3  -4   1       92.37       75.68      1.66 o
  -2  -4   1       24.85       38.34      1.27 o
  -1  -4   1      158.30      162.34      2.58 o
   0  -4   1      664.77      771.90      5.16 o
   1  -4   1      262.91      255.44      5.50 o
   2  -4   1      661.04      507.09      3.89 o
   3  -4   1      191.90      177.73      4.71 o
   4  -4   1      123.68      112.88      5.42 o
   5  -4   1      640.42      670.31      5.72 o
   6  -4   1      111.25      113.21      3.97 o
   7  -4   1      245.79      229.23      4.26 o
   8  -4   1       17.86       17.36      2.45 o
   9  -4   1        2.72        6.31      2.43 o
  10  -4   1       56.06       61.71      5.55 o
  11  -4   1       34.82       36.65      3.72 o
 -12  -3   1        8.91       10.32      3.75 o
 -11  -3   1       72.71       69.99      3.54 o
 -10  -3   1       15.09       10.85      2.47 o
  -9  -3   1       94.16       90.34      6.73 o
  -8  -3   1        0.21        0.71      2.35 o
  -7  -3   1      152.13      142.18      2.95 o
  -6  -3   1      320.17      352.30      3.98 o
  -5  -3   1       87.72      118.84      2.24 o
  -4  -3   1       71.58       88.92      2.06 o
  -3  -3   1       23.38       23.96      1.07 o
  -2  -3   1      184.43      163.50      1.90 o
  -1  -3   1     5672.43     5415.93     47.08 o
   0  -3   1        0.38        4.21      0.78 o
   1  -3   1      944.77      915.23     12.39 o
   2  -3   1      714.65     1033.19      8.36 o
   3  -3   1      749.20      660.11     11.15 o
   4  -3   1      303.60      372.78      3.72 o
   5  -3   1      554.63      572.50      5.00 o
   6  -3   1      419.85      410.36      4.73 o
   7  -3   1      525.34      546.44      5.88 o
   8  -3   1        7.46       11.30      2.10 o
   9  -3   1        5.29        5.39      3.54 o
  10  -3   1       19.49       14.08      2.88 o
  11  -3   1       30.65       31.34      3.28 o
 -12  -2   1        4.89        3.09      4.03 o
 -11  -2   1      132.29      127.88      4.26 o
 -10  -2   1        0.91        1.07      3.01 o
  -9  -2   1        0.17        3.08      2.83 o
  -8  -2   1      208.55      196.05     10.23 o
  -7  -2   1      223.97      230.40      3.62 o
  -6  -2   1      776.62      749.76      8.63 o
  -5  -2   1       80.86       69.48      3.04 o
  -4  -2   1      973.32     1051.27      6.87 o
  -3  -2   1       16.31        9.58      1.01 o
  -2  -2   1     5229.77     5685.04     73.52 o
  -1  -2   1     6305.52     6302.28     80.87 o
   0  -2   1      267.14      145.17      1.48 o
   1  -2   1      348.80      252.81      2.00 o
   2  -2   1     1450.14     1193.08      6.67 o
   3  -2   1     1209.24     1387.61     17.53 o
   4  -2   1     2309.46     2355.96     17.98 o
   5  -2   1       44.66       43.42      1.70 o
   6  -2   1       76.81       85.75      2.46 o
   7  -2   1      294.07      273.01      4.12 o
   8  -2   1      316.47      318.91      4.79 o
   9  -2   1        2.63        3.46      3.04 o
  10  -2   1        0.27        1.72      2.76 o
  11  -2   1       55.09       46.45      4.77 o
  12  -2   1        0.24        1.35      4.08 o
 -12  -1   1        0.47       -3.72      3.72 o
 -11  -1   1       48.99       57.57      3.37 o
 -10  -1   1       34.13       33.23      3.03 o
  -9  -1   1      137.81      136.03      4.16 o
  -8  -1   1       99.51      104.38      2.96 o
  -7  -1   1     1221.34     1205.95      8.51 o
  -6  -1   1      611.81      665.29      5.25 o
  -5  -1   1      298.83      361.97      3.54 o
  -4  -1   1     2905.18     3003.34     12.26 o
  -3  -1   1      548.53      638.39      5.22 o
  -2  -1   1     1158.64     1295.02     11.13 o
  -1  -1   1       38.24       36.31      0.83 o
   0  -1   1     1459.95     1847.55     26.58 o
   1  -1   1        4.29        3.71      1.38 o
   2  -1   1     3716.08     4401.94     11.29 o
   3  -1   1      393.39      404.87      5.61 o
   4  -1   1     2196.16     2360.82     11.17 o
   5  -1   1      556.37      658.93      5.92 o
   6  -1   1      688.97      678.86      5.41 o
   7  -1   1       29.44       33.90      3.11 o
   8  -1   1      263.15      262.10      5.09 o
   9  -1   1       29.66       30.03      3.77 o
  10  -1   1       13.75       11.95      2.49 o
  11  -1   1       61.88       56.89      4.57 o
  12  -1   1        4.38       -0.04      4.26 o
 -12   0   1       22.24       20.42      3.10 o
 -11   0   1       84.39       80.82      3.94 o
 -10   0   1       20.53       16.95      2.64 o
  -9   0   1      114.81      117.89      3.48 o
  -8   0   1      145.98      139.82      3.41 o
  -7   0   1     1408.69     1419.52     12.60 o
  -6   0   1        0.26        4.51      2.70 o
  -5   0   1      493.67      437.94      3.92 o
  -4   0   1      299.30      409.44      9.38 o
  -3   0   1      128.21       83.20      2.63 o
  -2   0   1      582.46      722.33     10.92 o
  -1   0   1     1607.21     1959.41      7.90 o
   1   0   1     3892.64     4058.87     22.04 o
   2   0   1      719.57      833.37     20.10 o
   3   0   1     4612.44     4773.15     12.90 o
   4   0   1      925.98     1141.75      7.46 o
   5   0   1      369.66      324.39      3.31 o
   6   0   1      318.84      345.30      3.84 o
   7   0   1       71.68       77.98      5.27 o
   8   0   1      206.93      194.36      3.74 o
   9   0   1        9.64       10.69      2.15 o
  10   0   1        1.43        1.34      2.96 o
  11   0   1       53.53       55.36      3.53 o
  12   0   1       26.37       29.11      3.07 o
 -12   1   1       18.48       14.68      3.38 o
 -11   1   1       48.52       44.70      3.48 o
 -10   1   1       47.55       45.92      3.54 o
  -9   1   1       61.23       60.30      3.03 o
  -8   1   1       32.57       37.17      2.31 o
  -7   1   1      865.93      859.03      6.82 o
  -6   1   1       16.23       18.49      1.76 o
  -5   1   1        1.85       10.36      1.95 o
  -4   1   1     1929.41     1898.37     10.19 o
  -3   1   1     2468.75     3068.80     41.83 o
  -2   1   1      292.14      334.75      2.30 o
  -1   1   1     3839.81     4118.73     36.33 o
   1   1   1     1275.90     1851.10     17.82 o
   2   1   1     3777.77     3899.05     28.73 o
   3   1   1        9.36        7.53      2.07 o
   4   1   1      516.85      416.21      3.17 o
   5   1   1       69.79      120.21      2.15 o
   6   1   1      431.97      434.12      4.14 o
   7   1   1      124.95      123.10      2.73 o
   8   1   1      546.70      560.65      5.75 o
   9   1   1       17.38       16.77      2.12 o
  10   1   1       15.53       18.96      2.45 o
  11   1   1        9.49        5.85      2.47 o
  12   1   1       73.94       71.49      3.78 o
  13   1   1       12.96        9.60      3.37 o
 -12   2   1       12.01        9.10      3.08 o
 -11   2   1       15.37       18.70      3.02 o
 -10   2   1      177.34      173.25      4.58 o
  -9   2   1       27.70       29.37      2.51 o
  -8   2   1       23.36       23.79      2.24 o
  -7   2   1      333.80      335.04      4.52 o
  -6   2   1       81.90       98.55      2.61 o
  -5   2   1      837.56      811.00      5.60 o
  -4   2   1      303.09      322.00      3.29 o
  -3   2   1      533.71      530.32      3.63 o
  -2   2   1      315.16      457.18      5.26 o
  -1   2   1      512.82      546.38      3.83 o
   0   2   1      695.34      793.10      3.90 o
   1   2   1     2504.22     2123.21     12.81 o
   2   2   1        6.63       24.51      0.86 o
   3   2   1      418.16      286.60      5.28 o
   4   2   1      606.10      736.88      5.05 o
   5   2   1     1107.99     1139.37     15.26 o
   6   2   1      517.09      507.08      4.85 o
   7   2   1      163.17      168.29      3.05 o
   8   2   1       60.31       54.08      2.37 o
   9   2   1      139.53      143.92      5.17 o
  10   2   1       15.17       16.86      2.27 o
  11   2   1        7.56        9.93      2.45 o
  12   2   1       73.32       65.68      5.40 o
  13   2   1        3.86       -0.57      7.20 o
 -11   3   1        0.86       -2.22      3.34 o
 -10   3   1       18.41       22.18      2.81 o
  -9   3   1      103.65       96.63      3.57 o
  -8   3   1        8.77        8.43      2.14 o
  -7   3   1        0.70        4.33      2.04 o
  -6   3   1      231.32      226.80      3.73 o
  -5   3   1      123.55      140.13      2.85 o
  -4   3   1        0.38        0.70      1.59 o
  -3   3   1     1006.52     1000.66      6.62 o
  -2   3   1        0.38        4.63      1.26 o
  -1   3   1     1779.78     1799.75      7.88 o
   0   3   1     1552.64     1683.62     29.29 o
   1   3   1       70.71       43.16      1.00 o
   2   3   1       26.40       46.85      1.09 o
   3   3   1      176.84      177.90      1.97 o
   4   3   1      577.80      584.32      4.14 o
   5   3   1     1338.64     1483.31     25.35 o
   6   3   1       34.45       29.42      1.81 o
   7   3   1        0.57        3.12      1.41 o
   8   3   1        4.99       -1.48      2.63 o
   9   3   1      276.63      269.56      4.47 o
  10   3   1      193.58      196.83      4.37 o
  11   3   1       93.24       93.33      4.63 o
  12   3   1       59.73       59.13      3.62 o
  13   3   1       12.40        6.79      3.68 o
 -11   4   1        3.54        0.05      4.34 o
 -10   4   1        2.05        1.03      3.76 o
  -9   4   1       54.63       50.83      3.33 o
  -8   4   1       48.24       47.01      2.88 o
  -7   4   1        5.78        1.88      2.90 o
  -6   4   1      341.10      335.36      4.60 o
  -5   4   1      124.55      127.96      2.83 o
  -4   4   1       81.13       78.08      2.13 o
  -3   4   1      510.24      606.70      4.50 o
  -2   4   1      968.75      908.24      6.08 o
  -1   4   1       73.95       72.55      1.60 o
   0   4   1     1233.38     1524.12      8.34 o
   1   4   1        0.97        5.07      0.78 o
   2   4   1      283.30      221.36      2.83 o
   3   4   1       20.99       34.09      1.16 o
   4   4   1       96.21      152.78      2.98 o
   5   4   1      361.61      386.98      5.32 o
   6   4   1      900.36      831.83      5.69 o
   7   4   1      404.51      401.56      4.46 o
   8   4   1       57.92       64.16      3.16 o
   9   4   1       52.98       47.95      2.54 o
  10   4   1       94.12       93.93      3.30 o
  11   4   1        6.34        7.33      2.41 o
  12   4   1        8.82       11.87      2.77 o
  13   4   1       26.45       28.27      3.17 o
 -10   5   1        0.15       -4.27      4.27 o
  -9   5   1      104.20      107.65      4.08 o
  -8   5   1       47.74       41.99      2.94 o
  -7   5   1        1.73       -0.79      3.51 o
  -6   5   1      845.16      833.30      7.30 o
  -5   5   1       41.04       40.79      2.34 o
  -4   5   1      163.50      147.94      2.92 o
  -3   5   1       53.89       44.49      1.75 o
  -2   5   1       69.13       76.38      1.89 o
  -1   5   1     2147.07     2255.33     22.13 o
   0   5   1       90.82      108.26      1.91 o
   1   5   1     1137.52     1263.21      7.73 o
   2   5   1      484.23      450.81      3.36 o
   3   5   1     1705.32     1649.47     12.08 o
   4   5   1      327.49      408.67      4.49 o
   5   5   1       33.06       27.03      1.46 o
   6   5   1      366.01      409.92      4.21 o
   7   5   1      923.68      916.08      6.62 o
   8   5   1       16.74       24.57      1.93 o
   9   5   1      172.08      169.61      3.81 o
  10   5   1        2.13        0.86      3.15 o
  11   5   1        8.61       13.94      2.46 o
  12   5   1        5.00        3.58      2.97 o
  13   5   1       59.63       64.71      3.97 o
 -10   6   1        1.86        2.28      2.86 o
  -9   6   1       74.05       69.14      5.33 o
  -8   6   1      108.39      111.80      5.09 o
  -7   6   1        0.18       -2.65      2.65 o
  -6   6   1       32.12       29.06      2.34 o
  -5   6   1      297.03      298.09      7.33 o
  -4   6   1      129.27      123.48      5.53 o
  -3   6   1       65.70       54.66      3.03 o
  -2   6   1     1393.02     1394.10     17.92 o
  -1   6   1       11.99        5.37      1.28 o
   0   6   1      197.22      192.49      2.64 o
   1   6   1       16.77       10.57      2.14 o
   2   6   1       51.51       56.16      1.60 o
   3   6   1      214.69      271.74      3.01 o
   4   6   1      655.67      571.33      4.48 o
   5   6   1       44.98       38.84      2.64 o
   6   6   1      515.97      482.23      6.62 o
   7   6   1      972.51      947.36      6.93 o
   8   6   1       95.65      102.33      2.91 o
   9   6   1      190.38      190.38      3.88 o
  10   6   1       35.74       34.95      4.00 o
  11   6   1       53.24       52.96      4.30 o
  12   6   1        0.70       -1.13      5.76 o
  13   6   1       71.06       70.09      4.06 o
  -9   7   1       98.01       99.03      6.80 o
  -8   7   1       23.69       23.19      5.87 o
  -7   7   1       22.05       21.60      2.60 o
  -6   7   1       29.36       29.98      2.40 o
  -5   7   1       91.59       86.66      3.01 o
  -4   7   1      438.07      419.42      5.13 o
  -3   7   1        0.44       -1.41      2.22 o
  -2   7   1       66.95       77.22      2.37 o
  -1   7   1        4.27        7.49      1.45 o
   0   7   1      389.72      359.09      6.06 o
   1   7   1      232.37      236.68      3.08 o
   2   7   1      744.47      756.50      5.20 o
   3   7   1      339.72      314.50      3.53 o
   4   7   1       21.06       32.18      1.62 o
   5   7   1      211.80      204.06      3.22 o
   6   7   1     1498.98     1446.09     26.36 o
   7   7   1      500.41      504.02      5.30 o
   8   7   1      183.75      174.06      3.62 o
   9   7   1        3.81        6.56      2.06 o
  10   7   1       49.66       44.82      2.94 o
  11   7   1      205.45      207.45      9.73 o
  12   7   1        8.34       10.35      2.75 o
  13   7   1       16.91       13.73      3.18 o
  -9   8   1        4.38        9.35      3.96 o
  -8   8   1       10.92        1.39      3.48 o
  -7   8   1       43.89       45.89      3.10 o
  -6   8   1        0.83       -4.30      4.88 o
  -5   8   1      119.38      126.70      4.47 o
  -4   8   1      137.40      129.66      3.45 o
  -3   8   1        7.72        6.41      3.32 o
  -2   8   1      715.76      684.48      6.13 o
  -1   8   1      161.92      153.44      3.06 o
   0   8   1      340.71      368.87      4.23 o
   1   8   1      874.65      861.02      8.44 o
   2   8   1       46.05       43.31      1.83 o
   3   8   1      303.95      321.97      3.87 o
   4   8   1      795.33      755.35      5.86 o
   5   8   1       71.85       68.77      2.32 o
   6   8   1      430.04      435.92      4.93 o
   7   8   1      115.45      108.02      4.14 o
   8   8   1       21.01       22.42      2.18 o
   9   8   1       60.31       64.41      2.85 o
  10   8   1       54.11       53.90      3.02 o
  11   8   1      149.49      158.19      4.47 o
  12   8   1        1.23       -0.87      6.14 o
  13   8   1       18.78       24.19      3.70 o
  -8   9   1        0.07       -3.50      4.13 o
  -7   9   1       45.16       43.62      5.39 o
  -6   9   1        7.90       10.74      2.49 o
  -5   9   1      166.05      162.15      6.74 o
  -4   9   1      238.88      239.98      4.60 o
  -3   9   1      257.42      261.05      4.50 o
  -2   9   1      233.83      227.11      7.00 o
  -1   9   1      148.91      128.59      3.16 o
   0   9   1      292.50      308.51      4.27 o
   1   9   1       39.62       29.63      2.74 o
   2   9   1      311.11      292.00      7.66 o
   3   9   1       54.16       46.09      2.09 o
   4   9   1      179.16      173.47      3.25 o
   5   9   1      109.03      121.22      8.19 o
   6   9   1        0.68        1.02      2.99 o
   7   9   1       68.54       66.46      2.66 o
   8   9   1      199.10      207.62      4.17 o
   9   9   1       14.90       13.65      2.45 o
  10   9   1      214.94      211.71     13.75 o
  11   9   1       22.03       19.25      2.78 o
  12   9   1        0.36       -1.94      3.76 o
  -7  10   1       39.06       40.05      3.64 o
  -6  10   1        9.77       12.62      2.96 o
  -5  10   1       97.91       98.61      3.71 o
  -4  10   1      159.86      156.24      7.05 o
  -3  10   1      100.09      100.59      3.52 o
  -2  10   1       48.62       46.06      2.63 o
  -1  10   1       20.96       24.19      2.65 o
   0  10   1       46.43       44.20      5.82 o
   1  10   1       11.90       27.03      4.44 o
   2  10   1       21.74       23.44      1.98 o
   3  10   1       24.83       25.06      1.98 o
   4  10   1       89.63       98.69      6.67 o
   5  10   1      326.21      312.30      4.68 o
   6  10   1       10.19       12.33      3.20 o
   7  10   1        1.11        2.30      2.29 o
   8  10   1       45.31       38.66      4.70 o
   9  10   1        6.22        9.72      4.09 o
  10  10   1      117.94      111.89      4.02 o
  11  10   1        2.41       -2.69      3.82 o
  12  10   1        0.64        5.63      3.22 o
  -6  11   1       15.16       16.14      3.24 o
  -5  11   1        2.35        3.98      2.68 o
  -4  11   1       27.57       28.93      2.91 o
  -3  11   1      286.38      278.71      5.39 o
  -2  11   1       10.63       13.10      2.31 o
  -1  11   1       10.35        9.04      2.14 o
   0  11   1        0.14       -0.12      2.64 o
   1  11   1        2.61        2.41      2.26 o
   2  11   1       54.09       53.53      2.63 o
   3  11   1        0.30        2.01      2.06 o
   4  11   1       12.53       12.89      1.98 o
   5  11   1       55.23       54.46      3.44 o
   6  11   1        0.23        1.38      2.67 o
   7  11   1       10.53       11.19      2.26 o
   8  11   1       34.58       45.69      3.01 o
   9  11   1        4.77        1.33      3.81 o
  10  11   1       24.28       21.13      3.87 o
  11  11   1       21.83       25.05      6.93 o
  -5  12   1        4.38        6.04      3.00 o
  -4  12   1       10.62        9.42      4.41 o
  -3  12   1       19.84       19.99      2.81 o
  -2  12   1        4.48        3.90      4.29 o
  -1  12   1        3.82        4.58      2.71 o
   0  12   1        2.32        3.11      2.94 o
   1  12   1        2.44        4.30      2.13 o
   2  12   1       59.30       62.89      5.28 o
   3  12   1        0.33        4.36      1.90 o
   4  12   1       30.33       38.40      2.52 o
   5  12   1       22.21       22.26      2.69 o
   6  12   1        0.51        2.01      6.17 o
   7  12   1      152.94      161.38     10.41 o
   8  12   1       28.39       24.35      2.77 o
   9  12   1       13.60       11.49      2.77 o
  10  12   1        2.70        6.62      2.63 o
  11  12   1       16.63       14.88      3.13 o
  -4  13   1        4.51       -3.98      4.28 o
  -3  13   1        4.85        0.87      3.23 o
  -2  13   1        0.18       -3.00      3.77 o
  -1  13   1       10.87       13.50      2.73 o
   0  13   1      183.48      190.30      4.76 o
   1  13   1       33.15       38.19      3.13 o
   2  13   1        0.11        3.32      3.15 o
   3  13   1      110.53      113.40      3.82 o
   4  13   1        0.22       -6.90      7.01 o
   5  13   1       73.22       77.10      3.46 o
   6  13   1        0.11        1.07      3.29 o
   7  13   1        1.65        3.87      3.44 o
   8  13   1       13.48       14.03      6.06 o
   9  13   1       31.48       33.25      3.22 o
  10  13   1       11.00       13.86      6.73 o
  -2  14   1       15.24       18.45      3.22 o
  -1  14   1       44.55       40.98      3.45 o
   0  14   1       40.55       41.30      3.41 o
   1  14   1      232.43      227.68      5.44 o
   2  14   1        1.34        6.72      5.42 o
   3  14   1       11.79       16.07      2.80 o
   4  14   1       40.92       49.79      4.88 o
   5  14   1       34.82       36.57      3.05 o
   6  14   1       13.79       15.85      2.76 o
   7  14   1       13.81       15.58      2.85 o
   8  14   1        4.03        2.74      3.29 o
   9  14   1       85.42       85.69      4.29 o
   0  15   1       86.49       85.92      6.24 o
   1  15   1        2.87       -1.31      4.15 o
   2  15   1       43.66       46.83      3.61 o
   3  15   1        0.99       -1.23      3.89 o
   4  15   1        0.16       -3.92      3.92 o
   5  15   1        7.82        3.61      6.37 o
   6  15   1        0.60       -0.17      3.88 o
   7  15   1       24.12       22.74      3.19 o
  -6 -14   2       51.89       64.51      3.90 o
  -5 -14   2       18.00       13.99      3.06 o
  -4 -14   2        0.31       -2.26      4.15 o
  -3 -14   2        8.53       13.21      3.75 o
  -2 -14   2        1.62        2.97      3.15 o
  -1 -14   2        0.36       -3.06      4.17 o
   0 -14   2        2.44       -0.70      4.50 o
  -8 -13   2       30.19       27.46      3.88 o
  -7 -13   2       35.34       44.24      3.52 o
  -6 -13   2        3.42       -0.16      3.99 o
  -5 -13   2       35.83       37.21      3.30 o
  -4 -13   2        3.15        6.27      3.11 o
  -3 -13   2       81.72       78.45      3.79 o
  -2 -13   2       61.88       60.62      3.65 o
  -1 -13   2       22.26       18.54      2.96 o
   0 -13   2        4.19        6.58      2.67 o
   1 -13   2       48.70       56.16      3.57 o
   2 -13   2        8.88        4.01      4.42 o
  -9 -12   2       27.29       21.57      3.32 o
  -8 -12   2       47.73       43.94      3.48 o
  -7 -12   2       15.66       19.17      2.68 o
  -6 -12   2       77.80       79.52      3.70 o
  -5 -12   2       16.89       14.69      2.70 o
  -4 -12   2        0.24        0.39      4.42 o
  -3 -12   2       16.65        8.09      2.61 o
  -2 -12   2       19.60       16.15      4.49 o
  -1 -12   2       91.11      100.66      3.76 o
   0 -12   2      105.04      103.65      3.88 o
   1 -12   2       24.28       22.88      2.93 o
   2 -12   2       46.94       40.79      5.23 o
   3 -12   2      106.27      114.24     11.78 o
   4 -12   2        5.92        8.15      3.75 o
 -10 -11   2       68.79       73.83      4.35 o
  -9 -11   2       17.91       19.60      3.36 o
  -8 -11   2      145.08      147.52      4.45 o
  -7 -11   2       47.64       51.52      5.40 o
  -6 -11   2       39.85       44.53      2.91 o
  -5 -11   2        0.63        1.62      3.15 o
  -4 -11   2        0.13        3.21      2.38 o
  -3 -11   2        9.16        9.60      2.38 o
  -2 -11   2      211.12      220.18      4.53 o
  -1 -11   2      126.67      130.86      7.19 o
   0 -11   2       38.76       39.34      2.85 o
   1 -11   2       86.93       88.65      3.58 o
   2 -11   2      209.37      209.01      5.47 o
   3 -11   2       66.46       73.61      3.40 o
   4 -11   2       13.02       17.16      2.91 o
   5 -11   2        0.94       -1.17      5.59 o
 -11 -10   2       18.65       21.74      3.20 o
 -10 -10   2       20.71       16.06      2.95 o
  -9 -10   2       26.08       24.03      3.07 o
  -8 -10   2       26.54       25.53      4.10 o
  -7 -10   2       42.21       40.40      2.71 o
  -6 -10   2       35.37       28.56      2.47 o
  -5 -10   2       30.90       30.71      3.92 o
  -4 -10   2       47.37       39.34      3.73 o
  -3 -10   2      226.32      218.80      4.24 o
  -2 -10   2      155.75      159.80      3.70 o
  -1 -10   2      309.74      276.71      6.05 o
   0 -10   2       46.27       53.10      2.79 o
   1 -10   2        0.26        1.17      2.84 o
   2 -10   2      403.79      411.77      5.91 o
   3 -10   2       73.72       78.13      6.65 o
   4 -10   2       20.32       25.55      3.51 o
   5 -10   2        0.49       -3.97      3.97 o
   6 -10   2        4.83        0.79      5.68 o
 -11  -9   2       27.56       22.27      3.31 o
 -10  -9   2        6.48       10.09      4.15 o
  -9  -9   2       64.63       62.38      3.32 o
  -8  -9   2       19.85       24.20      2.55 o
  -7  -9   2       20.63       19.41      2.45 o
  -6  -9   2      280.44      272.48      4.69 o
  -5  -9   2      192.13      177.28      3.85 o
  -4  -9   2      584.23      549.10      6.44 o
  -3  -9   2       72.41       71.33      2.64 o
  -2  -9   2        6.11        7.75      1.81 o
  -1  -9   2      199.57      204.34      3.87 o
   0  -9   2       15.52       14.00      2.02 o
   1  -9   2       20.72       19.16      2.11 o
   2  -9   2       12.30       11.99      2.62 o
   3  -9   2       13.28       14.62      3.06 o
   4  -9   2       25.67       26.01      2.68 o
   5  -9   2        6.08        4.92      2.85 o
   6  -9   2       57.81       50.93      4.90 o
   7  -9   2       51.39       51.12      3.61 o
 -12  -8   2       24.93       32.96      8.01 o
 -11  -8   2       45.04       43.04      3.46 o
 -10  -8   2        0.20       -0.93      2.78 o
  -9  -8   2       59.12       63.54      5.89 o
  -8  -8   2      136.24      129.14      3.63 o
  -7  -8   2       23.65       23.20      2.31 o
  -6  -8   2       48.51       47.74      2.39 o
  -5  -8   2      115.71       91.98      4.54 o
  -4  -8   2      251.65      244.28      3.89 o
  -3  -8   2      429.60      358.82      4.86 o
  -2  -8   2      252.36      197.63      3.51 o
  -1  -8   2       18.23       21.36      3.14 o
   0  -8   2       37.43       35.44      2.09 o
   1  -8   2        1.95        2.60      1.88 o
   2  -8   2        4.99        7.51      1.79 o
   3  -8   2       94.18       89.68      2.97 o
   4  -8   2      105.88      100.33      3.26 o
   5  -8   2       34.50       31.12      4.89 o
   6  -8   2      170.64      163.89      4.52 o
   7  -8   2        3.12        2.24      3.13 o
   8  -8   2        1.38        0.31      4.46 o
 -12  -7   2       37.57       36.64      3.43 o
 -11  -7   2       18.66       20.11      2.86 o
 -10  -7   2        8.04        9.73      2.46 o
  -9  -7   2        1.57        2.75      3.17 o
  -8  -7   2       16.95       19.22      3.83 o
  -7  -7   2      226.52      206.52      4.06 o
  -6  -7   2        4.61        5.59      1.72 o
  -5  -7   2      100.62      106.43      4.92 o
  -4  -7   2      255.31      239.70      3.67 o
  -3  -7   2      306.46      327.42      4.94 o
  -2  -7   2      203.06      190.08      3.16 o
  -1  -7   2       11.47        7.68      1.46 o
   0  -7   2      109.03       84.88      2.35 o
   1  -7   2       95.78       89.49      3.81 o
   2  -7   2       31.32       24.22      1.92 o
   3  -7   2       92.78       85.88      2.71 o
   4  -7   2      216.36      210.35      4.01 o
   5  -7   2       89.11       86.55      3.13 o
   6  -7   2       50.58       36.92      2.87 o
   7  -7   2       56.55       60.71      4.79 o
   8  -7   2        0.92        3.81      4.12 o
   9  -7   2        0.90       -0.56      4.10 o
 -12  -6   2       55.81       58.64      5.88 o
 -11  -6   2        2.96        5.90      2.97 o
 -10  -6   2       31.88       33.13      4.55 o
  -9  -6   2        0.77        3.57      2.40 o
  -8  -6   2       44.29       43.38      2.44 o
  -7  -6   2      233.32      238.31      7.59 o
  -6  -6   2      198.52      197.46      3.55 o
  -5  -6   2       12.43       10.96      3.24 o
  -4  -6   2        3.45        2.88      1.56 o
  -3  -6   2        4.01        3.49      1.43 o
  -2  -6   2        0.43        1.53      1.13 o
  -1  -6   2      126.94       96.48      2.14 o
   0  -6   2      541.24      444.29      4.21 o
   1  -6   2       14.62       26.68      1.71 o
   2  -6   2      662.55      674.61      5.57 o
   3  -6   2     1333.35     1277.00     15.14 o
   4  -6   2      447.86      465.25      5.23 o
   5  -6   2      332.10      320.34      4.71 o
   6  -6   2       53.97       62.18      2.80 o
   7  -6   2       18.82       25.05      2.52 o
   8  -6   2       60.44       60.85      5.86 o
   9  -6   2        5.33        1.88      4.09 o
  10  -6   2        0.13        3.16      3.23 o
 -12  -5   2       19.72       17.64      4.80 o
 -11  -5   2        0.98        3.51      2.87 o
 -10  -5   2       38.29       37.07      2.92 o
  -9  -5   2        1.15       -0.21      3.86 o
  -8  -5   2       92.40       85.58      2.94 o
  -7  -5   2      111.83      112.04      3.00 o
  -6  -5   2        2.02        2.33      1.88 o
  -5  -5   2       17.58       16.00      1.49 o
  -4  -5   2       30.08       28.17      1.60 o
  -3  -5   2      349.70      332.84      5.33 o
  -2  -5   2      527.26      543.75      6.33 o
  -1  -5   2      131.72       89.02      1.96 o
   0  -5   2        4.15        1.75      1.06 o
   1  -5   2     3253.82     3090.04     25.95 o
   2  -5   2       21.85       20.58      1.42 o
   3  -5   2      255.62      257.33      3.49 o
   4  -5   2      521.54      495.51      7.00 o
   5  -5   2       66.83       71.40      4.29 o
   6  -5   2        1.67        0.43      2.73 o
   7  -5   2       40.81       43.59      3.09 o
   8  -5   2       18.10       18.13      2.53 o
   9  -5   2       30.16       26.24      3.12 o
  10  -5   2       16.27        9.93      3.12 o
 -12  -4   2       19.51       20.95      3.23 o
 -11  -4   2       36.43       34.32      3.10 o
 -10  -4   2       43.48       45.24      2.93 o
  -9  -4   2        2.47        5.50      1.98 o
  -8  -4   2       76.21       71.39      2.84 o
  -7  -4   2       69.96       72.68      2.56 o
  -6  -4   2      247.79      253.70      3.67 o
  -5  -4   2      336.50      311.04      8.45 o
  -4  -4   2      285.91      311.42      3.39 o
  -3  -4   2     2067.92     2107.44     11.12 o
  -2  -4   2      683.94      669.12      4.66 o
  -1  -4   2       19.42       27.76      1.22 o
   0  -4   2     1085.17     1056.32      7.90 o
   1  -4   2      397.64      421.51      3.93 o
   2  -4   2       92.15       98.72      2.01 o
   3  -4   2       24.64       17.91      1.88 o
   4  -4   2       36.22       26.77      1.70 o
   5  -4   2      227.50      206.72      3.45 o
   6  -4   2       13.99       15.31      1.99 o
   7  -4   2      347.84      325.24     10.87 o
   8  -4   2       97.51       95.40      3.39 o
   9  -4   2       68.83       71.54      3.41 o
  10  -4   2       23.29       22.47      3.16 o
  11  -4   2       40.57       41.94      3.47 o
 -12  -3   2        4.63        5.11      2.88 o
 -11  -3   2        6.46        2.19      3.07 o
 -10  -3   2        2.97        0.44      3.35 o
  -9  -3   2       34.71       38.82      4.37 o
  -8  -3   2      192.99      183.75      5.96 o
  -7  -3   2       63.56       75.09      2.47 o
  -6  -3   2      935.73      888.84      6.32 o
  -5  -3   2      400.96      423.33      4.08 o
  -4  -3   2       89.61       90.34      1.92 o
  -3  -3   2      658.90      656.36      6.61 o
  -2  -3   2     3340.10     3609.45     68.52 o
  -1  -3   2      132.30      164.53      1.96 o
   0  -3   2      140.87      148.55      1.90 o
   1  -3   2      168.18      182.30      2.15 o
   2  -3   2     1071.50      970.90      6.26 o
   3  -3   2        0.64        1.76      1.07 o
   4  -3   2      192.19      173.40      2.72 o
   5  -3   2      261.65      256.66      3.59 o
   6  -3   2        0.24        5.21      1.83 o
   7  -3   2      832.34      800.62      7.00 o
   8  -3   2      252.01      248.35      4.52 o
   9  -3   2       25.24       19.54      2.71 o
  10  -3   2      153.04      158.59      4.64 o
  11  -3   2        2.18       -3.57      4.35 o
 -12  -2   2        9.97        4.78      4.40 o
 -11  -2   2       27.12       32.12      8.67 o
 -10  -2   2       36.27       34.56      2.70 o
  -9  -2   2       70.76       71.58      5.30 o
  -8  -2   2       33.18       33.07      2.33 o
  -7  -2   2        0.22        1.88      2.09 o
  -6  -2   2      717.72      759.45      5.79 o
  -5  -2   2     2322.51     2404.74     12.94 o
  -4  -2   2      590.88      659.29      5.05 o
  -3  -2   2      496.81      606.37      4.17 o
  -2  -2   2      962.49      966.87      6.08 o
  -1  -2   2     2711.81     2453.25      8.87 o
   0  -2   2       16.47       43.31      1.07 o
   1  -2   2      616.96      457.10      4.45 o
   2  -2   2      387.81      544.84      7.78 o
   3  -2   2       51.20       19.07      1.26 o
   4  -2   2       77.22      121.07      3.22 o
   5  -2   2      123.72      123.66      2.50 o
   6  -2   2      188.22      188.70      3.22 o
   7  -2   2      368.61      384.54      4.84 o
   8  -2   2      590.40      574.84      6.31 o
   9  -2   2       57.44       66.58      6.86 o
  10  -2   2       44.00       41.59      3.17 o
  11  -2   2       76.95       74.49      7.39 o
  12  -2   2        0.12        1.11      4.11 o
 -12  -1   2        0.31        3.37      3.89 o
 -11  -1   2       40.82       38.71      3.06 o
 -10  -1   2       20.70       20.79      2.63 o
  -9  -1   2       90.31       92.95      3.23 o
  -8  -1   2      120.44      115.16      3.23 o
  -7  -1   2       28.32       27.57      2.06 o
  -6  -1   2      896.67      876.41     12.24 o
  -5  -1   2     2495.21     2435.17     19.49 o
  -4  -1   2      748.69      754.84      5.09 o
  -3  -1   2      309.30      271.85      2.54 o
  -2  -1   2      512.30      623.17      8.36 o
  -1  -1   2     1575.45     1708.52      6.62 o
   0  -1   2     1148.27      793.49      4.65 o
   1  -1   2       97.59       43.13      2.35 o
   2  -1   2     1062.97      873.84      5.44 o
   3  -1   2     2039.77     2354.50     22.11 o
   4  -1   2     3261.30     3397.11     25.95 o
   5  -1   2     1183.56     1231.81     14.20 o
   6  -1   2      409.07      439.58      5.29 o
   7  -1   2      216.93      223.93      3.63 o
   8  -1   2      136.03      136.95      3.96 o
   9  -1   2       89.41       90.04      3.18 o
  10  -1   2       61.94       63.64      3.22 o
  11  -1   2       24.95       27.23      2.97 o
  12  -1   2        3.69        6.37      2.89 o
 -12   0   2       23.56       17.26      3.33 o
 -11   0   2       83.23       82.62      4.96 o
 -10   0   2       24.37       21.57      3.38 o
  -9   0   2       62.01       62.55      5.16 o
  -8   0   2       37.53       42.65      2.33 o
  -7   0   2      645.52      625.57      8.79 o
  -6   0   2        0.80        2.87      2.58 o
  -5   0   2      250.98      286.25      6.88 o
  -4   0   2        8.60       23.15      1.26 o
  -3   0   2      341.62      447.80      3.23 o
  -2   0   2     4825.41     5479.82     14.03 o
  -1   0   2      256.87      213.87      1.67 o
   0   0   2      483.96      306.75      2.11 o
   1   0   2     1252.17     1272.02     11.64 o
   2   0   2     2858.61     3394.70     11.89 o
   3   0   2     3213.15     3492.89     50.05 o
   4   0   2      446.13      445.56      5.47 o
   5   0   2       48.61       57.39      1.67 o
   6   0   2      417.60      375.78      4.92 o
   7   0   2       30.32       22.32      1.83 o
   8   0   2      222.86      233.47      4.46 o
   9   0   2        0.17       -2.88      2.88 o
  10   0   2        9.81        6.58      2.34 o
  11   0   2       10.16       12.97      2.61 o
  12   0   2       31.71       28.12      3.42 o
 -12   1   2       19.64       21.17      3.36 o
 -11   1   2       67.23       66.39      3.68 o
 -10   1   2       63.94       58.29      3.42 o
  -9   1   2       34.44       31.34      2.56 o
  -8   1   2        9.95       13.33      3.03 o
  -7   1   2      174.91      171.10      3.48 o
  -6   1   2        8.07        9.27      1.57 o
  -5   1   2       90.61       71.87      2.01 o
  -4   1   2      371.25      442.65      4.37 o
  -3   1   2      544.26      471.86     10.74 o
  -2   1   2     1638.78     1651.33      7.44 o
  -1   1   2    13926.93    14705.04     91.46 o
   0   1   2     3179.09     3746.92     53.63 o
   1   1   2     4434.12     4328.37     49.09 o
   2   1   2      295.22      282.60      1.94 o
   3   1   2        9.66        6.02      0.92 o
   4   1   2       79.24       96.65      1.71 o
   5   1   2       45.23       71.11      2.26 o
   6   1   2        4.03        8.31      1.36 o
   7   1   2       92.87       88.67      3.12 o
   8   1   2      336.96      334.56     12.36 o
   9   1   2       34.45       36.11      2.35 o
  10   1   2        0.66       -2.08      3.07 o
  11   1   2       13.88       15.81      2.59 o
  12   1   2       55.14       46.81      3.54 o
  13   1   2       10.36       13.53      3.00 o
 -11   2   2        1.18        4.68      2.71 o
 -10   2   2       81.25       83.39      3.70 o
  -9   2   2       23.24       23.02      2.44 o
  -8   2   2        1.78        5.06      3.85 o
  -7   2   2      125.67      130.67      3.26 o
  -6   2   2       10.62       10.43      1.73 o
  -5   2   2        2.34        6.43      3.16 o
  -4   2   2      186.06      156.68      2.47 o
  -3   2   2      988.69     1130.17      7.58 o
  -2   2   2      580.16      615.19      4.28 o
  -1   2   2      994.30     1182.97      6.93 o
   0   2   2        9.34       21.74      0.82 o
   3   2   2      972.24      826.66      5.32 o
   4   2   2      176.58      260.80      2.52 o
   5   2   2      351.85      428.19      3.59 o
   6   2   2      677.97      719.01      5.13 o
   7   2   2      228.43      209.67      3.60 o
   8   2   2       25.21       29.35      2.04 o
   9   2   2      297.36      284.34      4.55 o
  10   2   2       42.88       48.91      2.75 o
  11   2   2        0.46       -1.59      3.39 o
  12   2   2       77.73       84.27      3.78 o
  13   2   2        7.63        6.46      3.42 o
 -11   3   2        0.84        3.06      2.89 o
 -10   3   2        9.33        8.94      3.85 o
  -9   3   2       10.66        8.33      4.16 o
  -8   3   2       12.20       12.71      7.51 o
  -7   3   2       16.36       15.94      2.08 o
  -6   3   2      180.08      171.12      3.35 o
  -5   3   2       34.90       33.13      1.77 o
  -4   3   2       89.41       83.85      2.07 o
  -3   3   2     1829.21     1949.30     27.77 o
  -2   3   2     1751.70     1812.88     14.84 o
  -1   3   2      129.32      113.90      1.61 o
   0   3   2      133.26      103.32      3.28 o
   1   3   2      525.68      351.02      6.12 o
   2   3   2     1150.59     1481.59     10.06 o
   3   3   2       80.46       37.08      1.14 o
   4   3   2     5422.38     6286.93     63.50 o
   5   3   2      607.25      707.94      5.47 o
   6   3   2      132.48      123.79      2.37 o
   7   3   2      274.47      283.81      3.77 o
   8   3   2       67.47       64.06      2.40 o
   9   3   2        6.17        5.51      2.72 o
  10   3   2      358.71      347.13      6.46 o
  11   3   2        0.92        4.68      2.24 o
  12   3   2       56.95       59.29      3.56 o
  13   3   2       75.11       78.37      4.11 o
 -11   4   2        0.17        5.71      2.82 o
 -10   4   2        6.14        3.96      3.22 o
  -9   4   2        0.13       -1.81      5.12 o
  -8   4   2        0.21        2.97      2.44 o
  -7   4   2        6.88       10.16      2.00 o
  -6   4   2      142.46      142.40      3.28 o
  -5   4   2       78.13       87.26      2.47 o
  -4   4   2      861.36      896.33      6.58 o
  -3   4   2       66.53       72.21      1.97 o
  -2   4   2      100.43      113.51      2.65 o
  -1   4   2     1080.12     1140.62      9.24 o
   0   4   2      100.25       78.09      1.44 o
   1   4   2        0.48       16.15      2.59 o
   2   4   2      132.05      190.82      6.22 o
   3   4   2       76.21       99.66      1.62 o
   4   4   2     1148.71     1314.22      8.10 o
   5   4   2      824.24      810.07     25.86 o
   6   4   2     1646.93     1760.79     11.28 o
   7   4   2      132.01      134.58      2.82 o
   8   4   2      270.74      268.64      5.81 o
   9   4   2      234.94      237.82      4.14 o
  10   4   2      121.30      117.51      3.57 o
  11   4   2       57.92       53.35      3.11 o
  12   4   2       14.82       12.62      3.18 o
  13   4   2       52.83       50.59      4.87 o
 -10   5   2        0.37        1.21      3.16 o
  -9   5   2        0.71       -2.02      3.72 o
  -8   5   2      103.21       99.00      4.34 o
  -7   5   2       11.24       10.74      2.19 o
  -6   5   2      266.62      257.17      4.31 o
  -5   5   2      501.64      492.71      6.94 o
  -4   5   2       31.65       35.09      1.98 o
  -3   5   2      159.99      168.74      6.58 o
  -2   5   2        2.87        9.41      1.23 o
  -1   5   2      626.45      687.03     11.06 o
   0   5   2     3003.05     3190.31     18.05 o
   1   5   2     1091.80     1433.51     41.89 o
   2   5   2     2589.40     2601.21     10.84 o
   3   5   2     1206.43     1339.72     16.38 o
   4   5   2     1314.45     1239.37     12.58 o
   5   5   2      520.59      577.81      4.41 o
   6   5   2      396.13      363.87      3.91 o
   7   5   2      340.98      338.80      4.07 o
   8   5   2        7.44        0.84      2.48 o
   9   5   2      238.50      239.84      5.18 o
  10   5   2      222.04      231.09      4.50 o
  11   5   2        0.45       -2.38      3.42 o
  12   5   2        7.63       -0.16      3.66 o
  13   5   2       41.82       40.30      3.49 o
 -10   6   2        1.94        5.67      3.23 o
  -9   6   2       32.82       32.61      3.30 o
  -8   6   2       20.73       13.95      6.16 o
  -7   6   2       66.54       72.91      4.99 o
  -6   6   2        2.40       -1.04      2.90 o
  -5   6   2      483.92      465.78      7.07 o
  -4   6   2      473.21      478.09      9.88 o
  -3   6   2        1.18        3.95      1.35 o
  -2   6   2       45.77       43.77      1.85 o
  -1   6   2      807.15      817.32      5.76 o
   0   6   2     2863.65     2965.74     75.54 o
   1   6   2      232.08      242.19      5.29 o
   2   6   2      760.97      784.59      5.76 o
   3   6   2     2012.97     1903.21     37.96 o
   4   6   2      455.26      558.67      4.30 o
   5   6   2        0.52        1.55      1.36 o
   6   6   2       16.13       14.89      1.53 o
   7   6   2      119.50      125.52      2.88 o
   8   6   2       23.90       16.87      1.90 o
   9   6   2      114.27      124.32      3.31 o
  10   6   2      147.18      143.86      3.71 o
  11   6   2       80.77       77.16      3.94 o
  12   6   2       33.73       34.78      3.05 o
  13   6   2       14.00       15.28      3.09 o
  -9   7   2       63.26       60.23      3.79 o
  -8   7   2       42.34       46.84      3.78 o
  -7   7   2       76.70       65.99      4.60 o
  -6   7   2      126.56      128.53      3.66 o
  -5   7   2       19.12       21.02      2.26 o
  -4   7   2      237.77      235.78      3.95 o
  -3   7   2      125.58      124.94      2.92 o
  -2   7   2       31.40       32.13      1.86 o
  -1   7   2      366.38      332.71      3.83 o
   0   7   2      970.55      996.52      8.43 o
   1   7   2      181.46      178.14      2.70 o
   2   7   2      414.43      410.74      3.82 o
   3   7   2     1038.25     1134.12      7.69 o
   4   7   2     1357.28     1275.95      8.40 o
   5   7   2      505.30      465.58      4.47 o
   6   7   2      292.55      276.75      3.73 o
   7   7   2       26.37       23.53      1.93 o
   8   7   2       91.13      100.02      2.86 o
   9   7   2       44.22       45.41      2.47 o
  10   7   2       78.88       79.81      3.18 o
  11   7   2      110.18      107.89      3.79 o
  12   7   2       82.31       82.17      3.92 o
  13   7   2        4.44        0.26      4.21 o
  -8   8   2       13.29        8.86      3.00 o
  -7   8   2       78.56       88.81      3.75 o
  -6   8   2        2.13        1.37      3.44 o
  -5   8   2        6.47        9.02      2.12 o
  -4   8   2       11.57       10.97      1.98 o
  -3   8   2      176.95      175.29      4.02 o
  -2   8   2       59.38       55.16      2.77 o
  -1   8   2      775.57      759.52      6.06 o
   0   8   2      140.18      153.55      2.88 o
   1   8   2      377.59      360.52      4.00 o
   2   8   2      537.30      549.58      4.82 o
   3   8   2      504.20      468.15      4.50 o
   4   8   2     1734.10     1757.78     12.19 o
   5   8   2     1198.46     1134.98      8.28 o
   6   8   2       16.03       14.51      1.83 o
   7   8   2      110.76      119.94      3.05 o
   8   8   2       50.17       46.46      2.44 o
   9   8   2       17.92       15.51      2.17 o
  10   8   2       22.64       25.50      2.50 o
  11   8   2       55.52       55.49      3.24 o
  12   8   2      151.65      154.22      4.68 o
  13   8   2        9.78        9.13      3.33 o
  -8   9   2        0.14        7.44      6.01 o
  -7   9   2       27.87       22.66      3.22 o
  -6   9   2       10.37        7.76      5.61 o
  -5   9   2       37.12       40.04      2.84 o
  -4   9   2       55.29       59.38      2.84 o
  -3   9   2      187.43      175.72      3.79 o
  -2   9   2       61.55       66.26      2.58 o
  -1   9   2       46.46       39.47      2.20 o
   0   9   2      700.46      630.81     13.74 o
   1   9   2      387.04      417.27      4.65 o
   2   9   2       15.42       13.21      1.60 o
   3   9   2        0.58        1.78      1.70 o
   4   9   2        6.87        4.48      3.35 o
   5   9   2        6.66        7.96      2.66 o
   6   9   2        0.83        0.04      1.82 o
   7   9   2       32.54       35.04      2.21 o
   8   9   2      156.26      161.90      9.25 o
   9   9   2        1.59        4.97      3.35 o
  10   9   2      137.28      124.46      3.91 o
  11   9   2       68.46       73.18      7.67 o
  12   9   2       39.14       36.71      3.14 o
  13   9   2        8.09        3.23      4.09 o
  -7  10   2       22.66       21.17      3.27 o
  -6  10   2       11.27       10.99      2.90 o
  -5  10   2       27.19       27.26      6.20 o
  -4  10   2       22.93       18.41      2.55 o
  -3  10   2      105.61      107.72      3.44 o
  -2  10   2       56.40       57.91      2.65 o
  -1  10   2       15.12       12.65      2.03 o
   0  10   2        7.15        0.50      2.77 o
   1  10   2      387.21      342.50      4.60 o
   2  10   2        1.89       -2.12      2.28 o
   3  10   2        8.03        8.15      1.69 o
   4  10   2       48.35       50.34      2.23 o
   5  10   2       49.16       60.64      2.56 o
   6  10   2      375.96      367.97      4.94 o
   7  10   2        6.61       11.00      1.98 o
   8  10   2       67.24       63.30      3.06 o
   9  10   2       24.15       28.26      2.62 o
  10  10   2       50.25       55.12      3.24 o
  11  10   2       23.44       26.80      7.09 o
  12  10   2        1.21       -0.29      4.00 o
  -6  11   2        4.93       -2.05      7.05 o
  -5  11   2       15.44        8.94      3.54 o
  -4  11   2       93.90      101.86      3.85 o
  -3  11   2      146.60      157.97      4.14 o
  -2  11   2      116.77      121.17      3.75 o
  -1  11   2        2.44        3.93      2.37 o
   0  11   2       55.03       50.53      2.64 o
   1  11   2       95.62      105.70      3.11 o
   2  11   2       23.99       21.61      2.05 o
   3  11   2       13.70       14.74      1.95 o
   4  11   2        2.60        1.87      2.54 o
   5  11   2      119.26      113.42      3.23 o
   6  11   2        3.67        8.49      3.86 o
   7  11   2       43.96       49.07      2.76 o
   8  11   2       23.94       22.90      2.53 o
   9  11   2       17.56       17.66      3.13 o
  10  11   2        4.57        5.56      2.85 o
  11  11   2        8.90        8.32      3.27 o
  12  11   2        0.94        2.97      3.27 o
  -5  12   2       15.30       12.47      3.12 o
  -4  12   2        0.12        0.43      7.84 o
  -3  12   2        1.27        2.98      2.93 o
  -2  12   2       71.21       73.98      3.76 o
  -1  12   2        3.50       -1.76      4.84 o
   0  12   2       48.46       55.33      2.95 o
   1  12   2        3.62        6.17      2.23 o
   2  12   2       16.52       16.38      2.23 o
   3  12   2        0.66        2.80      2.57 o
   4  12   2       16.02       18.17      2.24 o
   5  12   2      321.54      350.68      5.37 o
   6  12   2        1.75        6.14      4.16 o
   7  12   2        3.39        1.00      3.36 o
   8  12   2       33.35       36.08      2.82 o
   9  12   2       13.40        1.41      8.35 o
  10  12   2        2.62        1.85      4.66 o
  11  12   2        0.64       -0.78      4.03 o
  -4  13   2        0.06       -2.84      4.03 o
  -3  13   2        0.09        6.50      2.74 o
  -2  13   2       29.80       35.26      5.79 o
  -1  13   2       14.90       17.03      2.69 o
   0  13   2       19.76       12.68      7.35 o
   1  13   2       84.34       86.69      4.34 o
   2  13   2       55.39       62.38      3.14 o
   3  13   2       64.01       59.20      3.73 o
   4  13   2      107.81      126.22      3.79 o
   5  13   2       54.94       54.69      3.06 o
   6  13   2       34.75       44.94      2.97 o
   7  13   2        0.92       -2.42      3.57 o
   8  13   2        2.74       -2.53      4.09 o
   9  13   2       21.85       26.16      4.92 o
  10  13   2        2.29        3.12      3.12 o
  -2  14   2        1.65        2.29      3.88 o
  -1  14   2       23.57       21.62      3.22 o
   0  14   2        2.96        3.02      3.87 o
   1  14   2       71.35       71.80      3.65 o
   2  14   2      358.08      341.99      6.27 o
   3  14   2        2.93       -1.10      5.37 o
   4  14   2       86.41       87.36      5.76 o
   5  14   2        9.49       11.42      5.55 o
   6  14   2        1.09       -3.55      3.55 o
   7  14   2       35.66       42.48      3.16 o
   8  14   2        2.59       -1.88      3.79 o
   9  14   2       38.96       39.32      4.36 o
  10  14   2        2.07       -3.01      4.47 o
   0  15   2       30.75       35.80      7.08 o
   1  15   2        0.73        3.98      3.62 o
   2  15   2      103.13      115.05      9.00 o
   3  15   2       38.04       37.53      3.26 o
   4  15   2       66.25       71.04      3.67 o
   5  15   2       20.04       20.37      2.93 o
   6  15   2       31.66       27.80      3.30 o
   7  15   2        2.41       -3.62      6.87 o
   8  15   2       35.68       41.63      3.43 o
   3  16   2        8.08        6.92      3.60 o
   4  16   2       84.10       90.73      5.40 o
   5  16   2       30.94       27.39      3.43 o
  -5 -14   3       13.32       21.20      8.05 o
  -4 -14   3        2.04        7.19      3.70 o
  -3 -14   3       55.71       61.97      5.30 o
  -2 -14   3       32.90       37.03      3.48 o
  -1 -14   3       16.20       18.46      3.33 o
  -7 -13   3        3.48       -1.49      4.04 o
  -6 -13   3        4.53        4.73      3.32 o
  -5 -13   3       37.23       40.97      5.53 o
  -4 -13   3      198.89      206.23      5.32 o
  -3 -13   3        0.17       -1.02      3.62 o
  -2 -13   3       44.75       46.37      3.42 o
  -1 -13   3        2.45        2.69      3.59 o
   0 -13   3       33.19       36.73      3.17 o
   1 -13   3       26.37       33.63      4.85 o
   2 -13   3        8.35       12.77      3.13 o
  -9 -12   3       10.76        8.70      3.62 o
  -8 -12   3       24.81       26.50      3.12 o
  -7 -12   3       33.20       39.41      4.16 o
  -6 -12   3       43.34       39.97      3.33 o
  -5 -12   3      131.60      134.78      4.30 o
  -4 -12   3      336.68      346.51      8.44 o
  -3 -12   3        1.53        1.05      3.52 o
  -2 -12   3       57.74       57.77      4.21 o
  -1 -12   3        0.15        1.85      3.56 o
   0 -12   3       32.04       33.77      3.01 o
   1 -12   3       67.52       62.63      3.59 o
   2 -12   3        0.14       -3.11      4.45 o
   3 -12   3       28.72       30.59      4.08 o
  -9 -11   3       17.69       11.17      6.15 o
  -8 -11   3       42.37       42.90      3.35 o
  -7 -11   3       75.76       73.00      3.54 o
  -6 -11   3      106.13      104.08      3.72 o
  -5 -11   3      123.90      120.97      3.97 o
  -4 -11   3      149.01      142.10      4.01 o
  -3 -11   3        0.67        2.08      3.70 o
  -2 -11   3        9.77        7.58      2.91 o
  -1 -11   3       45.83       44.24      2.80 o
   0 -11   3        0.29        1.68      3.30 o
   1 -11   3        3.11       -0.51      2.84 o
   2 -11   3       81.19       74.41      7.12 o
   3 -11   3       26.80       23.91      5.37 o
   4 -11   3      105.56       95.60      4.08 o
   5 -11   3        1.96       -0.97      3.50 o
 -10 -10   3       62.61       62.62      3.83 o
  -9 -10   3        2.40        3.31      2.86 o
  -8 -10   3        4.18        7.97      3.97 o
  -7 -10   3       25.49       25.10      2.76 o
  -6 -10   3        7.19        8.77      2.34 o
  -5 -10   3      215.43      192.23      6.44 o
  -4 -10   3       59.74       65.06      2.94 o
  -3 -10   3       22.70       25.16      3.18 o
  -2 -10   3       59.77       49.58      5.65 o
  -1 -10   3       41.01       43.18      2.67 o
   0 -10   3      284.99      282.53      4.94 o
   1 -10   3       35.01       36.65      2.70 o
   2 -10   3       72.37       78.48      3.42 o
   3 -10   3       68.61       57.44      3.26 o
   4 -10   3       14.15       13.08      2.70 o
   5 -10   3       19.66       20.65      2.89 o
   6 -10   3       19.28       15.80      3.74 o
 -11  -9   3       28.68       29.53      4.33 o
 -10  -9   3        3.55        2.19      3.27 o
  -9  -9   3       11.10       13.64      2.72 o
  -8  -9   3        0.78        3.69      2.63 o
  -7  -9   3       21.58       30.33      2.62 o
  -6  -9   3       26.43       24.37      2.41 o
  -5  -9   3       10.31        9.84      2.11 o
  -4  -9   3       66.05       67.93      2.82 o
  -3  -9   3      102.94       82.93      2.93 o
  -2  -9   3        4.54        4.14      2.31 o
  -1  -9   3      291.39      266.96      4.40 o
   0  -9   3       36.29       44.48      2.43 o
   1  -9   3       11.74       11.64      2.08 o
   2  -9   3        0.14       -3.01      3.01 o
   3  -9   3       84.68       87.39      3.30 o
   4  -9   3        4.99        2.49      2.59 o
   5  -9   3        2.18       -3.35      3.62 o
   6  -9   3        0.09        1.29      3.55 o
   7  -9   3        4.55        8.31      3.36 o
 -11  -8   3       21.16       19.49      3.11 o
 -10  -8   3       22.51       19.50      2.96 o
  -9  -8   3       28.61       29.08      2.92 o
  -8  -8   3      158.66      176.49      4.18 o
  -7  -8   3        0.34        0.37      2.93 o
  -6  -8   3       14.46       13.09      2.05 o
  -5  -8   3        1.62       -2.70      2.70 o
  -4  -8   3        5.81        8.24      1.86 o
  -3  -8   3      506.79      529.79      5.64 o
  -2  -8   3       49.08       35.60      2.14 o
  -1  -8   3       80.16       82.34      3.11 o
   0  -8   3       25.63       28.29      1.98 o
   1  -8   3       15.32        8.25      1.91 o
   2  -8   3       79.57       80.43      2.78 o
   3  -8   3       25.30       25.30      3.83 o
   4  -8   3        6.03        9.75      2.56 o
   5  -8   3        3.56        1.84      6.05 o
   6  -8   3        0.89       -0.01      3.29 o
   7  -8   3       78.90       89.19      4.26 o
   8  -8   3       34.13       35.03      3.45 o
 -11  -7   3        0.12       -3.61      3.81 o
 -10  -7   3       42.22       46.31      5.64 o
  -9  -7   3       25.90       28.99      2.64 o
  -8  -7   3        2.84        5.98      2.30 o
  -7  -7   3       51.01       61.14      2.63 o
  -6  -7   3       26.11       27.59      2.13 o
  -5  -7   3       33.37       33.59      2.06 o
  -4  -7   3      172.11      186.72      3.45 o
  -3  -7   3      734.72      648.93      9.60 o
  -2  -7   3       77.48       74.12      2.30 o
  -1  -7   3      322.26      288.56      6.29 o
   0  -7   3      351.09      323.33      5.63 o
   1  -7   3        1.33        4.62      4.34 o
   2  -7   3       18.17       13.36      2.07 o
   3  -7   3        1.61        3.74      2.07 o
   4  -7   3       54.45       59.51      2.63 o
   5  -7   3       76.33       67.84      3.01 o
   6  -7   3        0.79        3.29      2.49 o
   7  -7   3       91.39       94.93      5.17 o
   8  -7   3       44.04       38.05      5.01 o
   9  -7   3       23.41       23.59      3.22 o
 -12  -6   3        1.04        2.57      3.47 o
 -11  -6   3        0.25       -1.82      6.84 o
 -10  -6   3       31.39       31.06      2.89 o
  -9  -6   3        5.20        5.80      3.46 o
  -8  -6   3       24.19       23.53      2.49 o
  -7  -6   3       95.69       91.61      2.96 o
  -6  -6   3      256.48      248.55      4.82 o
  -5  -6   3        0.64       -2.13      2.13 o
  -4  -6   3      302.00      260.53      3.86 o
  -3  -6   3      213.23      226.90      3.35 o
  -2  -6   3      249.47      258.93      5.33 o
  -1  -6   3       23.24       15.90      2.02 o
   0  -6   3       12.78       17.54      1.61 o
   1  -6   3     1037.96      927.27      6.40 o
   2  -6   3      685.83      595.44      6.20 o
   3  -6   3       87.97       86.39      2.52 o
   4  -6   3       20.15       17.81      1.95 o
   5  -6   3       94.60       98.00      3.65 o
   6  -6   3      157.08      137.03      3.65 o
   7  -6   3       33.49       33.92      5.52 o
   8  -6   3       25.28       26.33      6.65 o
   9  -6   3      164.65      159.41      6.82 o
  10  -6   3        0.35        0.74      3.82 o
 -12  -5   3       12.29       15.04      3.00 o
 -11  -5   3        1.07       -3.13      3.58 o
 -10  -5   3      136.94      132.25      4.16 o
  -9  -5   3       28.01       28.66      2.60 o
  -8  -5   3       37.01       38.50      2.51 o
  -7  -5   3       24.75       24.19      2.63 o
  -6  -5   3      427.74      404.97      4.85 o
  -5  -5   3      330.90      333.47      4.10 o
  -4  -5   3      690.82      680.61      5.39 o
  -3  -5   3      272.07      242.73      3.19 o
  -2  -5   3       26.84       35.32      4.29 o
  -1  -5   3       59.03       72.18      3.12 o
   0  -5   3      382.26      315.00      3.47 o
   1  -5   3     1904.54     1911.72     11.77 o
   2  -5   3      590.37      549.70      7.16 o
   3  -5   3      272.87      258.43      3.88 o
   4  -5   3       95.59      110.89      2.73 o
   5  -5   3      364.40      345.75      6.01 o
   6  -5   3      146.40      147.75      6.27 o
   7  -5   3       59.58       56.59      2.86 o
   8  -5   3        1.06        1.47      3.31 o
   9  -5   3      189.24      183.88      4.76 o
  10  -5   3        4.43       -1.63      6.21 o
 -12  -4   3       94.99       83.70      4.21 o
 -11  -4   3       16.74       20.07      2.81 o
 -10  -4   3       77.61       76.12      3.46 o
  -9  -4   3       24.13       25.19      2.46 o
  -8  -4   3        8.89       10.01      1.87 o
  -7  -4   3      203.22      223.84      8.65 o
  -6  -4   3      503.11      473.94      5.02 o
  -5  -4   3       16.76       22.53      1.70 o
  -4  -4   3       62.30       58.13      1.84 o
  -3  -4   3      163.47      147.29      2.45 o
  -2  -4   3     3602.45     3634.81     23.23 o
  -1  -4   3       13.90        5.36      1.06 o
   0  -4   3     1032.05     1176.59      8.28 o
   1  -4   3      777.22      821.74      5.82 o
   2  -4   3      174.49      204.32      4.29 o
   3  -4   3      556.17      542.69     10.36 o
   4  -4   3        5.08        4.00      1.40 o
   5  -4   3      271.39      267.36      3.88 o
   6  -4   3      102.69      106.37      3.01 o
   7  -4   3       37.32       41.88      2.50 o
   8  -4   3        7.03        8.58      3.23 o
   9  -4   3      261.10      262.25     10.00 o
  10  -4   3       33.24       29.70      3.18 o
  11  -4   3        9.63       11.65      5.71 o
 -12  -3   3       82.95       86.19      5.55 o
 -11  -3   3       42.95       36.97      4.84 o
 -10  -3   3       48.69       48.64      3.11 o
  -9  -3   3      188.35      188.28      7.44 o
  -8  -3   3        5.15        6.73      1.80 o
  -7  -3   3        0.20        1.10      4.46 o
  -6  -3   3      459.57      480.82      4.90 o
  -5  -3   3       12.51        8.33      1.44 o
  -4  -3   3       31.07       32.75      1.79 o
  -3  -3   3       26.94       37.41      2.15 o
  -2  -3   3     2466.68     2489.68     11.39 o
  -1  -3   3      924.66     1064.62      8.91 o
   0  -3   3      816.10      856.29      7.75 o
   1  -3   3      501.27      423.58      3.35 o
   2  -3   3     1105.92     1123.64     31.61 o
   3  -3   3     2077.99     2052.81     19.74 o
   4  -3   3      373.26      413.27     14.87 o
   5  -3   3      247.45      246.03      3.51 o
   6  -3   3        4.48        0.27      2.48 o
   7  -3   3        5.24        0.44      2.79 o
   8  -3   3      134.09      133.98      9.67 o
   9  -3   3       97.46      113.21      4.47 o
  10  -3   3      109.56      107.46      4.01 o
  11  -3   3        0.22        1.42      3.30 o
 -12  -2   3       62.26       65.28      4.05 o
 -11  -2   3       19.65       18.74      2.90 o
 -10  -2   3       59.07       56.74      4.32 o
  -9  -2   3       63.67       59.15      3.00 o
  -8  -2   3       68.82       65.79      2.73 o
  -7  -2   3      173.65      157.41      3.31 o
  -6  -2   3        0.77       -0.49      1.98 o
  -5  -2   3      817.63      823.03      5.69 o
  -4  -2   3      156.59      177.17      2.56 o
  -3  -2   3     1444.85     1401.06      8.66 o
  -2  -2   3     3174.26     3243.74     25.65 o
  -1  -2   3      582.06      602.46      5.82 o
   0  -2   3     4037.11     3943.51     18.17 o
   1  -2   3     2756.58     3206.34     17.09 o
   2  -2   3     2178.68     2037.56     43.42 o
   3  -2   3       41.30       62.19      4.11 o
   4  -2   3       99.42       93.03      2.24 o
   5  -2   3        2.58        2.40      1.35 o
   6  -2   3      167.22      180.98      3.24 o
   7  -2   3        6.87        7.15      5.80 o
   8  -2   3       12.01       16.12      3.82 o
   9  -2   3       18.53       13.38      2.49 o
  10  -2   3      114.48      120.26      3.96 o
  11  -2   3       48.69       51.42      3.39 o
  12  -2   3        3.36        3.00      4.39 o
 -12  -1   3       74.90       65.30      6.09 o
 -11  -1   3        0.17       -0.07      2.97 o
 -10  -1   3        3.32        2.59      3.51 o
  -9  -1   3       77.85       82.16      3.20 o
  -8  -1   3      126.49      125.50      3.39 o
  -7  -1   3        3.18        1.91      2.27 o
  -6  -1   3        8.85        7.05      1.55 o
  -5  -1   3     2006.16     1968.20     12.19 o
  -4  -1   3       16.70       14.30      2.32 o
  -3  -1   3     3792.57     4098.42     14.26 o
  -2  -1   3     1586.51     1619.90      8.11 o
  -1  -1   3     1837.62     1551.95      7.28 o
   0  -1   3      227.93      412.77      6.52 o
   1  -1   3     1386.73     1902.73     23.49 o
   2  -1   3      615.59      912.47     21.37 o
   3  -1   3     1060.11     1023.00      6.99 o
   4  -1   3      106.89      107.31      2.02 o
   5  -1   3       48.66       60.82      4.32 o
   6  -1   3        1.13        0.64      1.93 o
   7  -1   3      268.05      265.33      3.92 o
   8  -1   3       27.42       28.54      2.23 o
   9  -1   3        5.35        6.27      5.94 o
  10  -1   3       87.09       78.48      5.77 o
  11  -1   3       19.37       21.37      2.92 o
  12  -1   3       61.39       61.22      4.17 o
 -12   0   3       18.47       17.97      3.21 o
 -11   0   3       11.17        4.61      8.76 o
 -10   0   3       17.17       18.51      4.05 o
  -9   0   3       94.21       92.50      3.42 o
  -8   0   3      284.07      291.30      4.71 o
  -7   0   3        1.90        2.74      1.68 o
  -6   0   3        2.23        1.90      3.63 o
  -5   0   3      839.80      840.48      5.74 o
  -4   0   3      500.38      536.19      4.15 o
  -3   0   3      107.29      135.70      2.01 o
  -2   0   3      154.50      102.96      3.22 o
  -1   0   3       78.92       26.00      1.33 o
   0   0   3      751.13     1096.83      5.38 o
   1   0   3     3354.34     4009.23     41.63 o
   2   0   3       70.68      168.82      5.28 o
   3   0   3      485.80      603.49     21.81 o
   4   0   3      765.02      819.58      7.67 o
   5   0   3       22.60       40.12      1.58 o
   6   0   3       54.57       61.00      3.83 o
   7   0   3      201.06      196.45      3.78 o
   8   0   3        3.09        4.59      1.75 o
   9   0   3       27.07       29.57      2.92 o
  10   0   3       21.88       22.90      2.57 o
  11   0   3        1.44        2.44      2.72 o
  12   0   3       84.36       78.71      3.92 o
 -11   1   3        6.72       12.69      2.80 o
 -10   1   3       46.66       39.90      3.21 o
  -9   1   3       39.53       38.83      2.81 o
  -8   1   3      112.91      112.44      3.36 o
  -7   1   3        0.78        0.82      3.15 o
  -6   1   3      262.43      268.48      3.85 o
  -5   1   3      204.18      212.88      5.48 o
  -4   1   3        0.57        0.92      1.61 o
  -3   1   3       44.13       52.71      1.48 o
  -2   1   3     3334.69     3694.63     50.39 o
  -1   1   3     7956.11     8125.42     37.50 o
   0   1   3        3.46        8.49      0.74 o
   1   1   3      139.65      183.84      1.61 o
   2   1   3      112.30      104.94      1.40 o
   3   1   3       98.56       85.76      1.51 o
   4   1   3      499.47      553.60      4.05 o
   5   1   3      516.30      584.53      4.26 o
   6   1   3        5.04        3.30      1.23 o
   7   1   3       31.36       32.71      1.93 o
   8   1   3        1.22        0.48      2.33 o
   9   1   3        1.09       -1.66      2.15 o
  10   1   3       38.49       39.05      2.65 o
  11   1   3       37.61       37.30      3.02 o
  12   1   3       45.39       48.11      3.66 o
  13   1   3        0.15       -1.21      4.07 o
 -11   2   3        5.20        9.26      2.76 o
 -10   2   3       11.54       10.67      2.64 o
  -9   2   3       37.83       38.39      2.85 o
  -8   2   3      266.74      247.01      6.02 o
  -7   2   3      116.11      105.28      3.13 o
  -6   2   3       18.46       22.24      1.80 o
  -5   2   3        0.34        0.97      1.96 o
  -4   2   3       79.26       85.11      2.05 o
  -3   2   3      500.31      539.59     12.17 o
  -2   2   3      159.61      224.19      3.71 o
  -1   2   3      183.95      202.85      2.71 o
   0   2   3      245.10      310.81      2.13 o
   1   2   3     4975.92     4927.92     48.02 o
   2   2   3      196.31      130.67      3.24 o
   3   2   3     1736.91     1431.05     16.40 o
   4   2   3     1702.60     1940.93     13.48 o
   5   2   3      537.11      512.80      5.10 o
   6   2   3        0.48       -0.01      1.42 o
   7   2   3      383.51      382.49      6.64 o
   8   2   3       62.16       64.36      2.45 o
   9   2   3      174.97      179.56      6.42 o
  10   2   3       41.37       39.09      2.65 o
  11   2   3       12.15       16.38      4.53 o
  12   2   3       26.20       25.36      2.94 o
  13   2   3        1.23       -4.27      4.27 o
 -11   3   3       48.57       42.24      3.63 o
 -10   3   3       27.79       24.87      3.49 o
  -9   3   3        0.85        3.31      2.29 o
  -8   3   3       77.20       77.99      4.15 o
  -7   3   3      104.83      106.07      3.16 o
  -6   3   3       45.25       44.70      2.25 o
  -5   3   3      511.93      482.21      4.78 o
  -4   3   3       10.88       12.06      1.60 o
  -3   3   3      299.63      325.69      3.30 o
  -2   3   3      751.54      812.48     14.48 o
  -1   3   3      859.84     1006.41      6.32 o
   0   3   3      384.91      274.01      2.22 o
   1   3   3     6433.36     7704.06     15.01 o
   2   3   3    12063.18    11527.90    110.79 o
   3   3   3     2114.65     3093.93     71.62 o
   4   3   3      199.50      268.70      5.10 o
   5   3   3      499.28      490.33      3.85 o
   6   3   3        2.14        0.25      1.59 o
   7   3   3       80.57       95.99      4.86 o
   8   3   3      157.19      176.31      4.33 o
   9   3   3        2.87        5.06      2.22 o
  10   3   3       81.49       77.58      5.93 o
  11   3   3      131.68      126.23      3.88 o
  12   3   3        0.81       -3.66      3.66 o
  13   3   3       40.75       39.43      4.75 o
 -11   4   3       34.44       35.38      3.97 o
 -10   4   3       27.63       26.54      8.66 o
  -9   4   3        1.35       -2.64      3.41 o
  -8   4   3       15.12       14.30      2.36 o
  -7   4   3       51.52       48.63      2.66 o
  -6   4   3      146.08      146.65      6.90 o
  -5   4   3       12.16       14.23      1.72 o
  -4   4   3       17.86       14.93      2.13 o
  -3   4   3       68.04       65.16      4.66 o
  -2   4   3     1702.86     1668.52      9.70 o
  -1   4   3     4410.29     4652.72     38.16 o
   0   4   3      483.00      659.04      4.53 o
   1   4   3      887.86      708.53      7.64 o
   2   4   3      208.75      289.02      6.16 o
   3   4   3     2715.30     2821.89     22.48 o
   4   4   3       55.35       44.10      1.41 o
   5   4   3       17.05       23.55      1.33 o
   6   4   3       79.79       72.56      2.73 o
   7   4   3       63.63       60.39      2.69 o
   8   4   3      358.49      332.70      4.39 o
   9   4   3      314.21      308.68      4.64 o
  10   4   3       43.55       48.52      2.65 o
  11   4   3      170.94      168.81      4.30 o
  12   4   3        0.12       -2.07      3.60 o
  13   4   3       34.72       38.44      3.43 o
 -10   5   3       47.40       45.34      3.99 o
  -9   5   3        1.52       -0.54      3.14 o
  -8   5   3      106.62      109.48      3.85 o
  -7   5   3       80.54       82.19      3.18 o
  -6   5   3       13.73       14.68      1.94 o
  -5   5   3      332.18      326.28      4.48 o
  -4   5   3      543.86      566.93     13.71 o
  -3   5   3      556.39      556.17      4.75 o
  -2   5   3      379.04      392.11      7.06 o
  -1   5   3       92.42       83.83      1.77 o
   0   5   3     1822.29     1802.90      9.46 o
   1   5   3      115.06      158.51      2.07 o
   2   5   3     2130.33     2136.05      9.85 o
   3   5   3      831.84      833.12     16.27 o
   4   5   3        1.11        0.82      1.10 o
   5   5   3     1169.84     1074.37      7.21 o
   6   5   3      530.52      556.61      4.67 o
   7   5   3      159.60      180.10      3.12 o
   8   5   3      337.05      327.90      4.34 o
   9   5   3       62.76       68.37      2.71 o
  10   5   3       88.25       83.97      3.12 o
  11   5   3      114.04      117.58      3.83 o
  12   5   3        2.24       -1.10      3.65 o
  13   5   3       10.02        8.79      3.00 o
 -10   6   3       27.01       22.73      3.36 o
  -9   6   3       15.53       17.13      7.95 o
  -8   6   3       14.04       20.25      2.77 o
  -7   6   3      169.91      161.74      4.20 o
  -6   6   3        0.22        1.63      2.24 o
  -5   6   3      171.07      166.90      3.61 o
  -4   6   3      847.20      805.74     13.29 o
  -3   6   3      290.09      300.68     12.78 o
  -2   6   3      157.63      158.36      5.06 o
  -1   6   3       15.15        7.38      1.23 o
   0   6   3      445.73      484.32      3.92 o
   1   6   3      402.22      350.34     12.42 o
   2   6   3      788.39      680.38      8.86 o
   3   6   3      171.53      215.82      4.37 o
   4   6   3      104.27       81.61      2.33 o
   5   6   3      248.23      306.32      3.46 o
   6   6   3     1191.71     1151.98      8.34 o
   7   6   3      212.33      227.96      3.52 o
   8   6   3      111.11       97.43      2.76 o
   9   6   3       13.98       14.87      5.75 o
  10   6   3       85.03       90.68      3.25 o
  11   6   3       61.09       59.51      3.04 o
  12   6   3       85.80       83.40      3.66 o
  13   6   3        4.30       12.08      2.77 o
  -9   7   3       16.74        9.10      6.87 o
  -8   7   3       36.85       32.15      3.25 o
  -7   7   3      135.52      126.61      4.04 o
  -6   7   3       69.59       72.09      3.19 o
  -5   7   3      189.29      194.27      3.93 o
  -4   7   3      104.87      106.41      2.96 o
  -3   7   3      537.68      507.56      5.23 o
  -2   7   3       88.64       98.63      2.51 o
  -1   7   3      215.06      229.53      5.30 o
   0   7   3      117.42      109.89      2.34 o
   1   7   3      240.64      232.24      6.41 o
   2   7   3       75.75       57.52      1.73 o
   3   7   3      935.66      829.04      9.85 o
   4   7   3     1491.56     1623.12     10.73 o
   5   7   3     1167.96     1096.10     11.19 o
   6   7   3      321.33      338.77      4.03 o
   7   7   3       51.56       67.25      2.39 o
   8   7   3      306.23      274.66      7.31 o
   9   7   3        6.34        4.36      1.96 o
  10   7   3        0.22        2.79      5.12 o
  11   7   3        1.53       -3.42      3.42 o
  12   7   3      108.07      108.79      3.99 o
  13   7   3        0.20       -0.19      4.10 o
  -8   8   3       30.91       39.22      5.34 o
  -7   8   3       53.62       48.59      3.33 o
  -6   8   3       22.66       17.03      4.22 o
  -5   8   3       41.20       31.09      2.57 o
  -4   8   3       41.54       45.00      2.46 o
  -3   8   3       82.30       85.54      2.72 o
  -2   8   3      226.23      211.79      4.57 o
  -1   8   3       70.81       63.21      2.57 o
   0   8   3       93.61       86.36      3.05 o
   1   8   3      232.18      226.26      3.24 o
   2   8   3      128.68      103.92      2.36 o
   3   8   3       84.24      106.67      5.14 o
   4   8   3     3240.25     3084.79     15.82 o
   5   8   3      501.23      515.12      4.95 o
   6   8   3       71.71       70.13      2.85 o
   7   8   3       17.04       15.53      3.95 o
   8   8   3        7.84        9.30      5.75 o
   9   8   3        0.24       -2.66      2.73 o
  10   8   3        1.13       -1.04      5.56 o
  11   8   3      105.68      105.96      5.48 o
  12   8   3      162.82      161.43      6.94 o
  13   8   3        0.55       -0.60      4.02 o
  -8   9   3        6.65        6.33      3.03 o
  -7   9   3       40.88       46.53      3.41 o
  -6   9   3       26.46       33.04      5.86 o
  -5   9   3        0.30        5.87      2.60 o
  -4   9   3        2.70        2.53      2.59 o
  -3   9   3      160.54      169.18      3.80 o
  -2   9   3       43.30       42.17      2.54 o
  -1   9   3      196.58      197.93      7.93 o
   0   9   3      211.51      180.77      6.83 o
   1   9   3      166.53      145.38      3.15 o
   2   9   3       17.40       28.73      1.81 o
   3   9   3      149.57      127.32      2.76 o
   4   9   3      116.74      120.91      2.78 o
   5   9   3      363.31      365.47      8.76 o
   6   9   3       14.16       14.89      1.80 o
   7   9   3       32.10       28.02      2.10 o
   8   9   3       30.68       29.53      3.29 o
   9   9   3        0.26       -0.41      2.28 o
  10   9   3        0.36        3.41      2.56 o
  11   9   3        7.63        6.97      2.56 o
  12   9   3      144.87      150.64      4.65 o
  13   9   3        2.25       -4.75      6.10 o
  -7  10   3        9.03        7.73      9.33 o
  -6  10   3       97.69      101.24      4.22 o
  -5  10   3        7.45        4.75      5.02 o
  -4  10   3       12.91        8.80      4.99 o
  -3  10   3      155.88      146.58      3.92 o
  -2  10   3       30.08       30.53      2.33 o
  -1  10   3        9.72       13.11      2.03 o
   0  10   3       31.71       35.21      2.81 o
   1  10   3      264.17      253.82      4.81 o
   2  10   3        0.82        1.68      1.79 o
   3  10   3      199.79      198.08      3.53 o
   4  10   3       22.23       23.72      1.94 o
   5  10   3        6.10       16.08      5.34 o
   6  10   3       20.12       23.82      2.10 o
   7  10   3       47.62       47.91      2.45 o
   8  10   3       44.50       45.95      2.72 o
   9  10   3       64.08       65.50      3.22 o
  10  10   3        1.31       -1.42      3.29 o
  11  10   3        2.88        5.47      2.87 o
  12  10   3       60.31       66.42      4.37 o
  -6  11   3       28.97       28.48      5.68 o
  -5  11   3       44.52       36.06      3.28 o
  -4  11   3        2.63       -0.56      3.62 o
  -3  11   3        0.33       -3.06      6.69 o
  -2  11   3      109.14      117.51      7.32 o
  -1  11   3        6.51        6.34      2.17 o
   0  11   3        1.75        5.83      2.17 o
   1  11   3      142.91      124.87      3.37 o
   2  11   3       67.19       68.62      6.27 o
   3  11   3       35.43       33.72      2.21 o
   4  11   3        3.61       13.17      1.89 o
   5  11   3        8.91        4.66      1.89 o
   6  11   3       70.56       70.66      2.84 o
   7  11   3       14.01       13.65      2.18 o
   8  11   3      138.72      132.66      3.81 o
   9  11   3       55.98       46.99      3.18 o
  10  11   3        3.53        8.71      4.41 o
  11  11   3       32.88       37.64      6.81 o
  12  11   3        6.27        8.82      4.24 o
  -5  12   3       64.48       69.88      3.91 o
  -4  12   3       13.91       14.32      3.58 o
  -3  12   3        7.86        8.27      2.78 o
  -2  12   3       38.91       32.21      2.97 o
  -1  12   3        0.32        0.65      2.50 o
   0  12   3       12.56       14.26      2.31 o
   1  12   3       23.49       19.01      3.42 o
   2  12   3        1.92        4.32      1.96 o
   3  12   3        7.23        9.92      1.99 o
   4  12   3       15.29       12.74      2.21 o
   5  12   3       71.63       59.98      6.10 o
   6  12   3      191.08      182.99      4.22 o
   7  12   3      111.98      117.81      4.99 o
   8  12   3       43.54       42.08      8.20 o
   9  12   3      186.24      186.54      4.77 o
  10  12   3      128.09      122.85      6.06 o
  11  12   3       18.46       21.97      2.94 o
  12  12   3        0.09        1.26      3.73 o
  -4  13   3       13.99       13.36      3.16 o
  -3  13   3        0.11       -2.73      3.90 o
  -2  13   3      102.51      101.47      4.08 o
  -1  13   3       27.61       28.12      4.42 o
   0  13   3        6.78        5.14      2.72 o
   1  13   3       71.30       67.92      4.42 o
   2  13   3       55.50       51.64      2.98 o
   3  13   3       92.11       92.59      5.55 o
   4  13   3       27.06       25.52      2.53 o
   5  13   3       73.14       61.01      3.21 o
   6  13   3      436.44      445.40      6.39 o
   7  13   3       96.38       94.69      3.66 o
   8  13   3       43.93       45.51      3.08 o
   9  13   3        7.33       10.92      2.53 o
  10  13   3      108.03      116.03      6.36 o
  11  13   3       15.51       18.35      3.10 o
  -3  14   3        9.76       14.26      4.50 o
  -2  14   3       12.10       13.25      4.35 o
  -1  14   3      100.75      107.89      6.14 o
   0  14   3        1.56       -5.12      5.12 o
   1  14   3        0.09        5.95      3.58 o
   2  14   3      205.70      217.29      7.02 o
   3  14   3       12.07       17.29      3.63 o
   4  14   3      163.86      180.54      6.51 o
   5  14   3       33.99       30.31      4.42 o
   6  14   3       57.53       56.83      4.60 o
   7  14   3       45.43       36.95      4.75 o
   8  14   3       11.38       13.58      3.97 o
   9  14   3        2.56       -2.09      5.85 o
  10  14   3       74.83       95.70      5.77 o
  -1  15   3       34.18       28.94      5.30 o
   0  15   3       41.38       33.50      5.10 o
   1  15   3        3.10        0.70      5.27 o
   2  15   3       18.99        4.75      5.95 o
   3  15   3       23.77       29.74      4.60 o
   4  15   3       58.76       51.38      4.92 o
   5  15   3       70.24       61.91      5.39 o
   6  15   3        9.20        8.68      3.92 o
   7  15   3       15.86       17.65      4.57 o
   8  15   3       14.72       20.82      3.84 o
   9  15   3       10.91       16.27      4.05 o
   2  16   3       22.10       22.71      4.58 o
   3  16   3        0.26       -3.69      5.75 o
   4  16   3       11.90        5.14      6.44 o
   5  16   3       11.60        5.71      4.31 o
   6  16   3       14.99       21.45      4.24 o
   7  16   3        4.39        3.24      4.07 o
  -6 -13   4       16.04       19.02      4.04 o
  -5 -13   4        1.30       -6.16      6.16 o
  -4 -13   4       47.56       52.58      4.96 o
  -3 -13   4       11.34        3.58      6.17 o
  -2 -13   4       18.64       13.24      4.52 o
  -1 -13   4        7.60       16.65      4.19 o
   0 -13   4       32.29       23.85      4.65 o
   1 -13   4       53.01       61.70      5.52 o
  -8 -12   4       20.27       14.20      4.63 o
  -7 -12   4       32.52       24.17      4.81 o
  -6 -12   4       38.61       40.17      4.79 o
  -5 -12   4       15.48       18.78      4.22 o
  -4 -12   4       33.98       39.18      4.43 o
  -3 -12   4       88.58       93.00      5.39 o
  -2 -12   4       66.43       76.74      5.07 o
  -1 -12   4        1.61       -1.64      5.01 o
   0 -12   4       14.21       25.90      4.07 o
   1 -12   4       27.20       25.85      4.05 o
   2 -12   4       26.04       28.34      4.75 o
   3 -12   4        9.84        1.50      6.29 o
  -9 -11   4       59.66       71.82      5.93 o
  -8 -11   4       12.93       12.17      4.37 o
  -7 -11   4       30.98       34.20      4.77 o
  -6 -11   4        0.28        2.55      5.25 o
  -5 -11   4        5.58       10.41      3.42 o
  -4 -11   4       18.98       21.74      3.97 o
  -3 -11   4       39.08       35.75      4.07 o
  -2 -11   4       27.65       30.21      3.91 o
  -1 -11   4        2.56        5.16      3.32 o
   0 -11   4        1.75       -0.90      4.75 o
   1 -11   4       43.44       51.38      4.37 o
   2 -11   4       77.99       79.19      5.37 o
   3 -11   4        2.58        3.07      5.04 o
   4 -11   4      143.02      146.06      7.14 o
 -10 -10   4       25.60       29.39      4.75 o
  -9 -10   4      114.61      109.11      6.46 o
  -8 -10   4        1.25       -0.33      5.21 o
  -7 -10   4        2.49       -5.26      5.42 o
  -6 -10   4       21.57       19.45      3.88 o
  -5 -10   4        0.39        3.35      4.16 o
  -4 -10   4       47.84       39.55      4.10 o
  -3 -10   4        2.39       -1.05      4.55 o
  -2 -10   4       12.65        8.00      3.37 o
  -1 -10   4       40.31       35.76      4.04 o
   0 -10   4      177.70      195.79      6.23 o
   1 -10   4       96.03       83.38      4.92 o
   2 -10   4        2.15       -4.89      4.89 o
   3 -10   4       10.57       14.91      3.81 o
   4 -10   4       14.32       13.08      3.87 o
   5 -10   4       48.57       44.84      4.89 o
   6 -10   4        3.33       -6.27      6.27 o
 -10  -9   4        5.72        8.64      4.21 o
  -9  -9   4       28.75       28.74      4.43 o
  -8  -9   4       41.24       48.48      4.39 o
  -7  -9   4       11.82       12.47      3.45 o
  -6  -9   4        2.07       -0.80      3.09 o
  -5  -9   4       15.83       11.48      3.24 o
  -4  -9   4       15.25       13.70      3.21 o
  -3  -9   4       93.72       94.00      4.56 o
  -2  -9   4       98.09       91.64      4.25 o
  -1  -9   4       19.82       25.70      3.37 o
   0  -9   4       90.59       84.86      4.36 o
   1  -9   4       61.16       64.06      4.23 o
   2  -9   4        0.43        3.00      2.94 o
   3  -9   4        1.81       -4.55      4.55 o
   4  -9   4       20.47       28.54      3.66 o
   5  -9   4        8.59       -3.50      5.24 o
   6  -9   4        3.89        6.37      4.14 o
   7  -9   4        0.22       -5.23      5.84 o
 -11  -8   4        6.09       -0.38      6.10 o
 -10  -8   4       88.48       79.63      5.78 o
  -9  -8   4        0.27        0.95      5.09 o
  -8  -8   4       10.23        5.64      3.46 o
  -7  -8   4       43.85       46.07      3.88 o
  -6  -8   4        4.73        1.49      4.67 o
  -5  -8   4      172.83      179.89      5.59 o
  -4  -8   4        7.77        7.64      2.73 o
  -3  -8   4        5.06       13.13      2.36 o
  -2  -8   4       51.70       51.65      3.61 o
  -1  -8   4       91.55       82.00      3.99 o
   0  -8   4       49.95       49.37      3.54 o
   1  -8   4       14.05       19.11      2.98 o
   2  -8   4        1.28        1.05      2.63 o
   3  -8   4       65.96       67.19      4.15 o
   4  -8   4       11.45        1.06      4.86 o
   5  -8   4       66.18       63.13      4.45 o
   6  -8   4        0.21        4.39      3.51 o
   7  -8   4        8.73        2.40      5.94 o
   8  -8   4       65.64       53.73      5.52 o
 -11  -7   4        2.06       -3.63      5.72 o
 -10  -7   4       31.36       30.67      4.41 o
  -9  -7   4        2.32       -5.05      5.05 o
  -8  -7   4       11.90       11.74      3.55 o
  -7  -7   4        6.99        9.37      2.90 o
  -6  -7   4      135.23      130.11      4.86 o
  -5  -7   4       33.41       36.24      3.33 o
  -4  -7   4        0.50       -1.81      3.24 o
  -3  -7   4       14.76       11.38      2.26 o
  -2  -7   4      137.85      116.81      4.15 o
  -1  -7   4      134.05      153.43      4.54 o
   0  -7   4      350.51      344.00      6.40 o
   1  -7   4        0.74       -3.50      3.50 o
   2  -7   4       13.77       18.13      2.65 o
   3  -7   4      104.16       96.16      4.33 o
   4  -7   4       84.20       78.17      4.21 o
   5  -7   4      220.07      225.94      6.40 o
   6  -7   4       20.04       27.38      3.73 o
   7  -7   4       15.15       16.15      3.84 o
   8  -7   4       54.12       54.01      4.93 o
   9  -7   4       62.93       62.27      6.02 o
 -11  -6   4        0.35        3.88      4.94 o
 -10  -6   4       16.07       12.89      3.83 o
  -9  -6   4        0.55       -1.72      4.72 o
  -8  -6   4      103.70       96.46      4.86 o
  -7  -6   4       99.39       91.57      4.51 o
  -6  -6   4      192.06      191.89      5.31 o
  -5  -6   4        9.51       15.37      2.40 o
  -4  -6   4      256.58      285.16      5.76 o
  -3  -6   4       19.22       14.98      2.42 o
  -2  -6   4      181.08      190.58      4.60 o
  -1  -6   4       18.36       12.44      2.33 o
   0  -6   4       26.57       27.18      2.64 o
   1  -6   4      335.38      350.33      6.08 o
   2  -6   4      700.17      637.49      8.17 o
   3  -6   4      135.25      134.33      4.29 o
   4  -6   4      107.67      107.14      4.32 o
   5  -6   4      120.31      123.53      4.93 o
   6  -6   4       91.86       96.53      4.61 o
   7  -6   4       61.41       57.10      4.55 o
   8  -6   4       21.77       25.12      4.15 o
   9  -6   4      101.24      104.07      5.93 o
 -11  -5   4       23.63       21.35      4.54 o
 -10  -5   4       36.46       29.06      4.17 o
  -9  -5   4       34.21       31.45      3.91 o
  -8  -5   4       62.73       63.66      4.26 o
  -7  -5   4      128.26      131.38      4.81 o
  -6  -5   4      510.34      477.14      7.71 o
  -5  -5   4        1.54        6.60      2.36 o
  -4  -5   4       59.77       60.86      3.07 o
  -3  -5   4       70.19       78.61      3.14 o
  -2  -5   4        1.37       -0.72      2.85 o
  -1  -5   4      112.86       94.23      3.11 o
   0  -5   4       26.03       40.88      2.35 o
   1  -5   4      474.32      387.79      5.96 o
   2  -5   4     3261.52     3205.63     23.64 o
   3  -5   4      259.22      265.19      5.39 o
   4  -5   4      147.29      142.52      4.43 o
   5  -5   4      251.69      258.99      5.99 o
   6  -5   4       56.84       48.48      3.91 o
   7  -5   4      117.32      112.94      5.18 o
   8  -5   4        6.00       10.56      3.41 o
   9  -5   4       80.06       81.89      5.43 o
  10  -5   4        0.10        3.64      5.75 o
 -12  -4   4        2.81        2.46      4.37 o
 -11  -4   4       34.20       30.84      4.61 o
 -10  -4   4       39.02       39.36      4.33 o
  -9  -4   4      148.24      146.18      5.49 o
  -8  -4   4       13.08       17.62      3.07 o
  -7  -4   4      150.04      143.49      4.94 o
  -6  -4   4      689.10      681.54      8.81 o
  -5  -4   4        0.24       -3.17      3.17 o
  -4  -4   4      452.39      436.62      6.29 o
  -3  -4   4       27.53       30.49      2.19 o
  -2  -4   4     1015.33      913.96      8.89 o
  -1  -4   4      197.56      238.01      4.26 o
   0  -4   4      362.56      312.77      4.80 o
   1  -4   4      169.86      195.57      4.00 o
   2  -4   4     2651.34     2617.50     19.65 o
   3  -4   4      250.75      238.28      4.80 o
   4  -4   4      126.52      135.16      4.05 o
   5  -4   4       54.13       53.64      3.22 o
   6  -4   4      200.23      214.95      5.59 o
   7  -4   4        0.16       -0.24      3.82 o
   8  -4   4       21.72       23.83      3.66 o
   9  -4   4      156.71      149.86      6.09 o
  10  -4   4       24.14       21.77      4.51 o
  11  -4   4        3.78        1.14      5.92 o
 -12  -3   4        0.17       -1.13      5.93 o
 -11  -3   4       74.56       75.80      5.54 o
 -10  -3   4       59.83       52.18      4.53 o
  -9  -3   4      378.05      371.01      8.30 o
  -8  -3   4      102.53       92.91      4.58 o
  -7  -3   4       34.46       42.55      3.01 o
  -6  -3   4      324.06      294.53      5.86 o
  -5  -3   4      486.92      493.68      6.88 o
  -4  -3   4      254.95      272.25      4.85 o
  -3  -3   4       36.40       19.63      1.89 o
  -2  -3   4       33.07       48.82      2.31 o
  -1  -3   4       97.11       68.12      2.32 o
   0  -3   4      319.86      333.00      4.50 o
   1  -3   4      361.14      312.67      4.45 o
   2  -3   4      850.30      876.51      9.25 o
   3  -3   4      387.62      406.05      5.57 o
   4  -3   4        2.96       -0.30      1.89 o
   5  -3   4      173.79      169.63      4.36 o
   6  -3   4      564.47      524.29      7.77 o
   7  -3   4        2.07        0.44      3.61 o
   8  -3   4        2.28        7.53      2.80 o
   9  -3   4        6.80       -1.42      4.92 o
  10  -3   4      120.73      104.08      5.82 o
  11  -3   4       22.61       27.74      4.38 o
 -12  -2   4       55.58       59.71      5.63 o
 -11  -2   4       17.94       23.68      4.12 o
 -10  -2   4       86.46       90.73      5.09 o
  -9  -2   4      165.67      158.86      6.00 o
  -8  -2   4       56.48       57.54      4.13 o
  -7  -2   4      169.80      168.20      4.97 o
  -6  -2   4        6.55        8.53      2.36 o
  -5  -2   4       71.71       66.75      3.09 o
  -4  -2   4      217.97      196.48      4.13 o
  -3  -2   4       73.70       53.79      2.34 o
  -2  -2   4       33.87       19.92      1.75 o
  -1  -2   4     1456.54     1573.82     12.45 o
   0  -2   4      935.98      941.24      8.24 o
   1  -2   4      152.99      108.55      2.61 o
   2  -2   4        1.09        5.10      1.33 o
   3  -2   4      257.94      245.72      4.06 o
   4  -2   4       70.25       69.05      2.72 o
   5  -2   4       27.30       25.03      2.32 o
   6  -2   4      874.95      867.40      9.33 o
   7  -2   4       33.68       33.98      2.88 o
   8  -2   4       10.97       17.73      2.98 o
   9  -2   4       54.79       56.29      4.28 o
  10  -2   4       20.10       18.34      3.78 o
  11  -2   4       66.46       76.26      5.43 o
  12  -2   4        3.15        4.94      6.26 o
 -12  -1   4       76.38       82.44      6.01 o
 -11  -1   4        4.78        4.91      3.74 o
 -10  -1   4        2.58        3.30      4.97 o
  -9  -1   4       37.46       42.99      3.99 o
  -8  -1   4      192.97      175.00      5.61 o
  -7  -1   4       83.29       92.72      3.98 o
  -6  -1   4        4.39        7.72      2.15 o
  -5  -1   4      162.64      154.78      4.13 o
  -4  -1   4       19.36       22.03      1.94 o
  -3  -1   4      700.89      624.17      6.16 o
  -2  -1   4     1504.26     1444.28     11.99 o
  -1  -1   4        9.63        5.34      1.30 o
   0  -1   4      317.30      229.16      3.22 o
   1  -1   4     2352.77     2324.29     13.88 o
   2  -1   4      225.12      445.82      4.63 o
   3  -1   4     2087.56     2332.95     15.70 o
   4  -1   4        0.99        2.85      1.52 o
   5  -1   4       25.16       26.25      2.16 o
   6  -1   4      310.83      324.28      5.67 o
   7  -1   4      395.59      387.88      6.71 o
   8  -1   4       96.35       95.50      4.29 o
   9  -1   4       10.15        9.64      3.07 o
  10  -1   4       40.93       47.33      4.16 o
  11  -1   4        5.84        5.17      3.67 o
  12  -1   4        4.76        6.91      4.33 o
 -11   0   4        0.92       -5.88      5.88 o
 -10   0   4       19.04       15.06      4.02 o
  -9   0   4       11.29       12.04      3.44 o
  -8   0   4       91.58       83.96      4.45 o
  -7   0   4      104.32      111.94      4.48 o
  -6   0   4       14.13       12.75      2.46 o
  -5   0   4      234.09      245.55      4.81 o
  -4   0   4      493.47      493.77      6.07 o
  -3   0   4      187.62      189.40      3.50 o
  -2   0   4      474.15      448.16      4.71 o
  -1   0   4      536.30      395.10      4.08 o
   0   0   4       36.55       70.56      1.91 o
   2   0   4     3495.34     3456.44     16.49 o
   3   0   4     2566.69     2800.57     16.19 o
   4   0   4      836.42      969.80      9.17 o
   5   0   4      483.88      525.81      6.11 o
   6   0   4       13.57       16.63      2.27 o
   7   0   4      750.60      743.47      8.74 o
   8   0   4      219.35      221.08      5.59 o
   9   0   4        1.12       -1.19      4.12 o
  10   0   4        0.51        5.57      3.08 o
  11   0   4       16.05       14.20      3.90 o
  12   0   4        0.79        4.18      5.40 o
 -11   1   4        3.67        0.71      5.80 o
 -10   1   4        4.44       -0.93      5.31 o
  -9   1   4        0.34        3.56      4.84 o
  -8   1   4      267.12      274.17      6.92 o
  -7   1   4        2.06        1.66      2.57 o
  -6   1   4      117.55      120.21      4.08 o
  -5   1   4        0.89       -0.76      2.96 o
  -4   1   4      449.64      487.75      6.05 o
  -3   1   4     1419.91     1472.26     13.05 o
  -2   1   4      159.16      274.78      3.79 o
  -1   1   4      361.30      280.02      3.43 o
   0   1   4     3063.06     2781.15     13.56 o
   1   1   4      366.70      503.17      5.07 o
   2   1   4      155.62      223.39      3.00 o
   3   1   4      301.00      316.19      3.83 o
   4   1   4      728.07      713.77      6.78 o
   5   1   4      582.67      545.40      6.01 o
   6   1   4       58.07       62.45      2.69 o
   7   1   4      604.13      606.28      7.65 o
   8   1   4        6.85        8.96      2.46 o
   9   1   4       54.26       51.51      3.79 o
  10   1   4        0.61       -0.26      4.65 o
  11   1   4        1.00        3.57      4.99 o
  12   1   4       10.34       10.60      4.21 o
  13   1   4       11.41        1.51      6.60 o
 -11   2   4        3.39        1.08      6.04 o
 -10   2   4        0.11        1.29      5.01 o
  -9   2   4        1.46        3.11      3.18 o
  -8   2   4      201.27      198.11      6.01 o
  -7   2   4       35.85       38.39      3.46 o
  -6   2   4      267.75      284.64      5.77 o
  -5   2   4       80.73       93.99      3.49 o
  -4   2   4      860.25      898.53      9.04 o
  -3   2   4     1072.08     1155.60     10.32 o
  -2   2   4        5.36        1.29      1.99 o
  -1   2   4      433.73      687.86      6.55 o
   0   2   4      394.88      332.64      3.54 o
   1   2   4      303.27      360.26      3.50 o
   2   2   4     1670.77     1660.02     10.74 o
   3   2   4       42.75       51.48      1.82 o
   4   2   4     1054.64     1074.53     10.40 o
   5   2   4      326.46      354.11      4.88 o
   6   2   4       34.77       38.89      2.41 o
   7   2   4     3120.95     3117.58     23.36 o
   8   2   4       10.77       14.91      2.71 o
   9   2   4       12.31       18.58      2.87 o
  10   2   4       14.29       17.81      3.19 o
  11   2   4       16.77       11.97      3.78 o
  12   2   4       72.09       76.99      5.10 o
  13   2   4       15.25       13.26      4.25 o
 -11   3   4       55.89       53.36      5.77 o
 -10   3   4       29.56       34.45      4.38 o
  -9   3   4        1.65       -0.88      5.01 o
  -8   3   4       29.32       29.82      3.74 o
  -7   3   4        7.46        8.00      2.80 o
  -6   3   4      716.77      724.16      9.38 o
  -5   3   4      223.62      230.79      5.14 o
  -4   3   4      189.43      205.94      4.43 o
  -3   3   4       16.01       17.66      2.03 o
  -2   3   4       26.60       15.41      1.72 o
  -1   3   4       67.39       80.21      2.29 o
   0   3   4     3043.40     3356.76     15.94 o
   1   3   4     1861.89     1604.11     10.68 o
   2   3   4        0.34        0.70      1.18 o
   3   3   4     1085.00      915.42      8.85 o
   4   3   4     1179.53     1314.39     11.50 o
   5   3   4     2719.61     2807.98     18.21 o
   6   3   4        2.52        1.14      1.72 o
   7   3   4      238.46      250.03      4.92 o
   8   3   4      144.71      140.84      4.39 o
   9   3   4       72.47       68.75      3.83 o
  10   3   4       28.77       28.55      3.44 o
  11   3   4      210.17      207.57      6.74 o
  12   3   4        7.39        8.63      3.61 o
  13   3   4       57.20       60.24      5.18 o
 -10   4   4       37.19       44.12      4.92 o
  -9   4   4       13.67       17.71      4.12 o
  -8   4   4        9.83       13.84      3.31 o
  -7   4   4        6.35        2.62      4.43 o
  -6   4   4      576.26      563.91      8.64 o
  -5   4   4       52.93       49.04      3.28 o
  -4   4   4      571.79      597.49      7.44 o
  -3   4   4      121.53      117.03      3.35 o
  -2   4   4     1330.68     1449.84     13.35 o
  -1   4   4      666.72      759.63      7.79 o
   0   4   4        5.04       10.35      1.33 o
   1   4   4      903.51     1219.72     10.05 o
   2   4   4      524.39      435.66      4.37 o
   3   4   4      209.17      202.90      3.22 o
   4   4   4     3566.19     3832.17     19.85 o
   5   4   4       65.01       76.68      2.62 o
   6   4   4      343.69      366.16      5.41 o
   7   4   4       67.45       67.43      3.05 o
   8   4   4       81.79       81.09      3.56 o
   9   4   4      468.58      495.97      8.03 o
  10   4   4      121.16      122.82      4.82 o
  11   4   4      381.90      375.50      8.31 o
  12   4   4        2.04        2.52      4.84 o
  13   4   4        6.54        3.74      4.24 o
 -10   5   4       46.75       39.56      5.25 o
  -9   5   4       14.07       14.60      4.13 o
  -8   5   4       26.80       29.04      3.87 o
  -7   5   4       70.15       66.80      4.58 o
  -6   5   4       56.41       44.94      3.87 o
  -5   5   4      506.30      534.69      8.08 o
  -4   5   4       52.74       52.39      3.09 o
  -3   5   4      352.84      333.12      5.54 o
  -2   5   4     1102.77     1115.18     10.90 o
  -1   5   4        4.79       21.13      1.82 o
   0   5   4       16.81       48.08      2.10 o
   1   5   4      373.32      269.99      3.79 o
   2   5   4      512.95      572.75      5.86 o
   3   5   4      442.69      420.38      4.75 o
   4   5   4      648.10      632.14      6.12 o
   5   5   4      621.75      691.61      6.85 o
   6   5   4      515.82      512.90      6.37 o
   7   5   4      388.69      401.52      6.19 o
   8   5   4      265.18      258.18      5.50 o
   9   5   4      119.31      116.64      4.35 o
  10   5   4       54.59       45.83      3.99 o
  11   5   4      264.89      256.49      7.06 o
  12   5   4        2.43       -1.89      5.16 o
  13   5   4        2.29       -3.17      5.90 o
  -9   6   4       12.53        6.01      4.42 o
  -8   6   4        2.04       -5.60      5.60 o
  -7   6   4      244.57      227.21      6.90 o
  -6   6   4       36.73       39.72      3.79 o
  -5   6   4        9.54        2.54      3.98 o
  -4   6   4      176.77      183.30      5.07 o
  -3   6   4       25.41       18.89      2.56 o
  -2   6   4     1747.01     1794.79     16.97 o
  -1   6   4      934.62      998.82     10.30 o
   0   6   4       15.96       31.41      2.01 o
   1   6   4      560.96      634.78      6.20 o
   2   6   4      444.00      452.20      5.22 o
   3   6   4      363.23      382.04      4.91 o
   4   6   4       61.15       87.02      2.80 o
   5   6   4      295.34      238.45      4.38 o
   6   6   4      115.65      143.20      3.85 o
   7   6   4       20.68       26.63      2.54 o
   8   6   4      474.97      461.56      7.24 o
   9   6   4        4.09        4.03      2.38 o
  10   6   4       21.68       21.01      3.33 o
  11   6   4       74.54       75.72      4.79 o
  12   6   4       16.79        9.13      3.87 o
  13   6   4        1.06       -6.05      6.05 o
  -9   7   4       13.40        7.67      4.51 o
  -8   7   4       28.21       33.69      4.52 o
  -7   7   4       30.30       34.16      4.27 o
  -6   7   4       57.16       59.01      4.12 o
  -5   7   4       90.12       96.95      4.54 o
  -4   7   4       74.57       72.89      3.88 o
  -3   7   4      370.67      382.96      6.59 o
  -2   7   4      539.41      555.25      7.36 o
  -1   7   4      314.02      300.68      5.25 o
   0   7   4        3.96        4.33      1.72 o
   1   7   4       93.27       92.09      3.00 o
   2   7   4       50.01       75.52      2.73 o
   3   7   4      128.17      144.31      3.46 o
   4   7   4        2.44        7.91      1.82 o
   5   7   4       17.32        9.72      2.04 o
   6   7   4      297.71      269.75      5.15 o
   7   7   4       35.48       40.96      2.86 o
   8   7   4      561.96      587.99      8.29 o
   9   7   4       70.92       63.32      3.82 o
  10   7   4        2.41        6.43      2.90 o
  11   7   4        0.14        0.00      4.05 o
  12   7   4       23.78       21.75      4.15 o
  13   7   4        0.10       -0.71      5.41 o
  -8   8   4       59.21       61.73      5.33 o
  -7   8   4       37.86       42.58      4.44 o
  -6   8   4        0.64        3.38      4.58 o
  -5   8   4       72.33       80.94      4.41 o
  -4   8   4       87.67       85.85      4.42 o
  -3   8   4      177.03      184.33      5.09 o
  -2   8   4      149.86      157.91      4.66 o
  -1   8   4      162.09      165.66      4.51 o
   0   8   4       47.16       41.51      2.81 o
   1   8   4      297.79      304.87      5.26 o
   2   8   4      222.03      249.34      4.75 o
   3   8   4      566.77      614.45      7.14 o
   4   8   4      112.03       90.89      3.38 o
   5   8   4     1724.10     1638.03     14.66 o
   6   8   4       18.44       12.58      2.38 o
   7   8   4      296.39      302.33      5.93 o
   8   8   4       30.61       27.89      3.14 o
   9   8   4       12.30       16.11      3.04 o
  10   8   4       37.56       36.06      3.74 o
  11   8   4       15.01       15.40      3.67 o
  12   8   4       22.97       22.99      4.04 o
  13   8   4        0.13        0.36      5.23 o
  -8   9   4       27.89       30.78      5.13 o
  -7   9   4       15.72       10.69      4.47 o
  -6   9   4       24.41       23.91      4.08 o
  -5   9   4        0.50        2.22      3.39 o
  -4   9   4        3.11        4.25      4.42 o
  -3   9   4      103.75       89.27      4.54 o
  -2   9   4       66.09       88.64      4.00 o
  -1   9   4        0.26        3.06      2.29 o
   0   9   4      281.15      261.29      5.52 o
   1   9   4      101.61      110.99      3.80 o
   2   9   4        2.63        1.23      2.03 o
   3   9   4       73.74       87.17      3.53 o
   4   9   4      769.71      735.63      8.43 o
   5   9   4      378.25      349.82      6.25 o
   6   9   4       68.09       69.53      3.28 o
   7   9   4        1.87        2.96      2.47 o
   8   9   4       97.89       89.83      4.23 o
   9   9   4      102.22      116.44      4.74 o
  10   9   4       42.25       41.50      3.96 o
  11   9   4        0.14       -4.50      4.91 o
  12   9   4       75.40       67.18      5.60 o
  13   9   4        4.65        1.84      5.90 o
  -7  10   4        5.16        4.04      6.22 o
  -6  10   4       62.66       63.22      5.20 o
  -5  10   4        4.25        1.82      5.09 o
  -4  10   4       10.92        4.42      4.77 o
  -3  10   4       20.30       24.40      3.42 o
  -2  10   4        0.56       -4.29      4.29 o
  -1  10   4      247.80      248.69      6.01 o
   0  10   4        2.06       -2.43      3.48 o
   1  10   4       52.45       41.30      3.31 o
   2  10   4       13.34       19.74      2.76 o
   3  10   4        0.20       -2.42      3.39 o
   4  10   4       50.90       43.17      3.17 o
   5  10   4      136.89      141.42      4.57 o
   6  10   4        3.31        4.03      2.45 o
   7  10   4       99.75       97.16      4.40 o
   8  10   4       84.27       77.10      4.26 o
   9  10   4      412.86      406.09      8.29 o
  10  10   4       33.76       41.85      4.02 o
  11  10   4        0.20        0.78      3.59 o
  12  10   4       30.56       34.57      4.57 o
  13  10   4       37.23       40.09      5.18 o
  -6  11   4        2.93        1.27      4.25 o
  -5  11   4       33.28       28.91      4.64 o
  -4  11   4        7.53        8.08      3.90 o
  -3  11   4        5.80        9.68      3.20 o
  -2  11   4       15.76       14.56      3.36 o
  -1  11   4      105.42      109.48      4.92 o
   0  11   4      206.97      195.88      5.81 o
   1  11   4       32.23       36.82      3.46 o
   2  11   4       63.23       64.23      3.69 o
   3  11   4      130.74      133.29      4.74 o
   4  11   4       50.98       56.18      3.80 o
   5  11   4      206.50      197.65      5.43 o
   6  11   4       44.24       45.00      3.49 o
   7  11   4        0.30        1.20      3.01 o
   8  11   4        3.32        7.84      3.26 o
   9  11   4      517.03      524.04      9.60 o
  10  11   4       16.76       15.03      3.77 o
  11  11   4       21.11       19.17      3.94 o
  12  11   4       24.19       23.08      4.71 o
  -5  12   4        5.06        6.54      4.13 o
  -4  12   4       96.71       96.61      5.85 o
  -3  12   4       33.94       31.24      4.40 o
  -2  12   4      215.16      232.90      7.15 o
  -1  12   4       79.44       70.64      4.60 o
   0  12   4       26.90       29.48      3.71 o
   1  12   4       14.21        9.88      3.26 o
   2  12   4       72.36       84.00      4.33 o
   3  12   4      200.22      223.39      5.93 o
   4  12   4       10.72       14.26      2.74 o
   5  12   4        6.98        0.48      4.57 o
   6  12   4      103.46      101.11      4.72 o
   7  12   4       39.05       43.39      3.93 o
   8  12   4       15.24       16.11      3.25 o
   9  12   4      113.56      100.60      5.26 o
  10  12   4      110.27      127.23      6.08 o
  11  12   4       37.81       31.06      4.71 o
  12  12   4       59.12       49.76      5.43 o
  -4  13   4       71.10       69.96      5.85 o
  -3  13   4       18.68       33.62      4.38 o
  -2  13   4       90.41       74.53      5.40 o
  -1  13   4      118.73      153.40      6.29 o
   0  13   4       20.55       19.73      3.84 o
   1  13   4       47.60       52.57      4.43 o
   2  13   4        9.50        9.96      3.32 o
   3  13   4      226.42      217.52      6.48 o
   4  13   4      108.50      120.00      5.13 o
   5  13   4       50.72       55.96      4.13 o
   6  13   4      243.83      244.31      6.98 o
   7  13   4      115.09      110.70      5.53 o
   8  13   4       13.51        9.93      3.63 o
   9  13   4       15.54       17.37      4.08 o
  10  13   4       15.19        8.85      4.14 o
  11  13   4       58.78       54.94      5.43 o
  -3  14   4       28.50       27.17      4.93 o
  -2  14   4        1.84       -4.26      5.90 o
  -1  14   4      125.25      114.12      6.31 o
   0  14   4       70.29       84.16      5.18 o
   1  14   4        9.36       11.42      3.73 o
   2  14   4       83.23       81.07      5.39 o
   3  14   4       60.25       66.19      4.68 o
   4  14   4       40.09       36.65      4.15 o
   5  14   4       11.91        9.05      3.76 o
   6  14   4        8.54        6.67      3.61 o
   7  14   4       49.60       39.29      4.32 o
   8  14   4        6.79        1.47      3.78 o
   9  14   4       11.71       19.22      3.80 o
  10  14   4       64.36       66.19      5.56 o
  -1  15   4        0.64       -4.83      5.95 o
   0  15   4       69.81       76.06      5.55 o
   1  15   4       36.55       38.05      4.67 o
   2  15   4        9.10       10.84      4.00 o
   3  15   4       68.95       71.85      5.32 o
   4  15   4        0.54       -0.32      4.98 o
   5  15   4        3.99        9.18      3.86 o
   6  15   4       56.53       58.79      5.11 o
   7  15   4       16.28       19.14      4.25 o
   8  15   4       10.91        7.09      4.33 o
   9  15   4       11.84        8.70      4.37 o
   1  16   4       50.26       57.40      5.28 o
   2  16   4       18.73       16.05      4.49 o
   3  16   4       17.65       22.13      4.62 o
   4  16   4        3.50        3.24      4.11 o
   5  16   4       22.08       20.74      4.76 o
   6  16   4        0.08        1.10      5.76 o
   7  16   4       15.91       16.22      4.65 o
  -4 -13   5       19.57       25.87      4.67 o
  -3 -13   5       36.45       33.19      4.84 o
  -2 -13   5        7.57        0.38      5.78 o
  -1 -13   5        0.07       -5.72      6.23 o
  -6 -12   5       52.25       47.69      5.25 o
  -5 -12   5       32.15       30.93      4.92 o
  -4 -12   5        0.24       -1.74      5.34 o
  -3 -12   5       93.53       95.19      5.96 o
  -2 -12   5       48.51       42.70      5.18 o
  -1 -12   5        8.58        1.39      6.15 o
   0 -12   5        0.07        5.64      3.72 o
   1 -12   5       16.95       19.94      4.29 o
   2 -12   5        0.30        1.13      5.64 o
  -8 -11   5        0.63        5.59      5.68 o
  -7 -11   5       47.26       38.59      4.87 o
  -6 -11   5      151.55      169.13      7.02 o
  -5 -11   5       37.90       31.94      4.29 o
  -4 -11   5        1.52        3.49      4.97 o
  -3 -11   5       58.11       55.40      4.83 o
  -2 -11   5        4.08        8.23      3.55 o
  -1 -11   5       13.99        9.70      3.76 o
   0 -11   5        1.46       -0.63      4.92 o
   1 -11   5       11.78       14.26      4.08 o
   2 -11   5       50.90       50.60      5.22 o
   3 -11   5       46.78       47.14      5.14 o
   4 -11   5       47.19       56.90      5.71 o
  -9 -10   5       63.22       69.86      5.59 o
  -8 -10   5       30.00       38.05      4.37 o
  -7 -10   5       85.10       76.59      5.66 o
  -6 -10   5       68.74       71.12      5.12 o
  -5 -10   5        3.80        3.88      4.81 o
  -4 -10   5       64.86       67.30      4.75 o
  -3 -10   5       32.04       35.91      4.08 o
  -2 -10   5        5.14        1.40      4.55 o
  -1 -10   5       17.91       14.93      3.49 o
   0 -10   5        5.04        4.58      5.09 o
   1 -10   5       27.69       29.37      3.86 o
   2 -10   5        8.50        9.07      3.74 o
   3 -10   5       39.70       38.78      4.55 o
   4 -10   5        2.46        6.85      3.79 o
   5 -10   5       20.86       24.09      4.42 o
 -10  -9   5        1.60       10.06      4.05 o
  -9  -9   5       39.43       34.31      4.91 o
  -8  -9   5       71.38       68.05      5.25 o
  -7  -9   5       27.09       20.48      4.16 o
  -6  -9   5       22.33       19.43      3.60 o
  -5  -9   5        1.82        6.97      3.19 o
  -4  -9   5        5.01        0.26      4.42 o
  -3  -9   5        7.84        0.26      4.52 o
  -2  -9   5        4.77        7.70      2.90 o
  -1  -9   5        6.48        2.53      4.23 o
   0  -9   5       34.44       28.26      3.72 o
   1  -9   5      158.87      169.19      5.90 o
   2  -9   5       51.98       50.69      4.23 o
   3  -9   5       36.70       41.82      4.03 o
   4  -9   5        5.10        4.96      5.13 o
   5  -9   5        0.46       -3.99      5.34 o
   6  -9   5       34.21       32.18      4.53 o
 -10  -8   5        8.50       10.15      3.98 o
  -9  -8   5       34.03       31.68      4.47 o
  -8  -8   5       50.64       64.78      4.68 o
  -7  -8   5        8.13        6.99      3.42 o
  -6  -8   5        6.41        5.59      3.23 o
  -5  -8   5       76.88       74.39      4.19 o
  -4  -8   5        5.61        2.99      2.76 o
  -3  -8   5       46.19       38.45      3.46 o
  -2  -8   5       17.71       14.73      2.82 o
  -1  -8   5        7.49       10.73      2.70 o
   0  -8   5      123.50      118.71      4.67 o
   1  -8   5      198.77      189.19      5.76 o
   2  -8   5       42.17       49.84      3.67 o
   3  -8   5       20.23       14.14      3.25 o
   4  -8   5       74.46       81.44      4.64 o
   5  -8   5       14.21       14.17      3.41 o
   6  -8   5       47.72       50.09      4.50 o
   7  -8   5       16.50       26.77      4.19 o
 -11  -7   5        0.56       -0.76      5.88 o
 -10  -7   5        2.02       -0.70      5.50 o
  -9  -7   5       46.61       57.82      4.87 o
  -8  -7   5       11.67        5.67      3.64 o
  -7  -7   5        1.56        1.87      3.13 o
  -6  -7   5       29.46       35.47      3.50 o
  -5  -7   5      178.17      164.87      5.41 o
  -4  -7   5      180.73      180.06      5.34 o
  -3  -7   5       12.07        8.96      2.69 o
  -2  -7   5      224.89      225.77      5.60 o
  -1  -7   5       80.98       78.27      3.83 o
   0  -7   5      528.84      486.60      7.81 o
   1  -7   5      258.55      266.70      6.11 o
   2  -7   5       20.76       20.73      3.02 o
   3  -7   5       92.19       94.83      4.42 o
   4  -7   5        0.74        2.27      4.39 o
   5  -7   5      129.51      132.08      5.43 o
   6  -7   5        8.52       14.71      3.59 o
   7  -7   5       15.49       10.23      3.97 o
   8  -7   5       54.85       49.83      5.23 o
 -11  -6   5       19.54       23.48      4.40 o
 -10  -6   5        0.35       -2.01      4.93 o
  -9  -6   5        7.38        5.63      3.66 o
  -8  -6   5       20.41       23.63      3.85 o
  -7  -6   5        3.17        8.19      2.81 o
  -6  -6   5       40.52       38.39      3.44 o
  -5  -6   5      381.14      381.53      7.26 o
  -4  -6   5     1100.00      983.27     10.69 o
  -3  -6   5       86.17       98.42      3.90 o
  -2  -6   5      695.84      645.98      8.30 o
  -1  -6   5      105.53      101.34      3.87 o
   0  -6   5       63.48       78.61      3.49 o
   1  -6   5      194.21      176.19      4.67 o
   2  -6   5        1.17        2.35      3.18 o
   3  -6   5       29.83       30.65      3.12 o
   4  -6   5      159.72      165.91      5.22 o
   5  -6   5       18.48       17.88      3.27 o
   6  -6   5      145.98      151.62      5.61 o
   7  -6   5       81.12       80.38      4.84 o
   8  -6   5       51.53       37.90      4.82 o
   9  -6   5       53.76       43.41      5.05 o
 -11  -5   5       59.66       51.81      5.83 o
 -10  -5   5       14.25       13.19      3.71 o
  -9  -5   5        4.13        9.25      3.13 o
  -8  -5   5       20.15        9.39      3.46 o
  -7  -5   5      110.93      107.50      4.76 o
  -6  -5   5      289.13      279.76      6.34 o
  -5  -5   5      513.75      459.58      7.53 o
  -4  -5   5      147.29      151.52      4.52 o
  -3  -5   5      302.68      268.73      5.46 o
  -2  -5   5      339.60      330.40      5.76 o
  -1  -5   5      567.15      574.39      7.30 o
   0  -5   5       69.48       51.03      2.90 o
   1  -5   5     1240.36     1089.34     10.99 o
   2  -5   5      581.57      546.86      7.40 o
   3  -5   5        0.91       -3.44      3.44 o
   4  -5   5      342.71      323.66      6.42 o
   5  -5   5      344.68      314.08      6.81 o
   6  -5   5       23.70       21.66      3.47 o
   7  -5   5      100.85       95.47      4.95 o
   8  -5   5      106.85       99.90      5.64 o
   9  -5   5       19.00       18.08      4.20 o
  10  -5   5       17.06       17.59      4.65 o
 -11  -4   5       57.32       47.85      5.54 o
 -10  -4   5        1.40        0.97      5.12 o
  -9  -4   5       83.68       79.71      4.92 o
  -8  -4   5       33.67       37.40      3.74 o
  -7  -4   5       62.61       74.76      3.94 o
  -6  -4   5       57.50       56.51      3.41 o
  -5  -4   5      658.94      659.61      8.62 o
  -4  -4   5      198.46      193.65      4.58 o
  -3  -4   5      375.94      355.82      5.79 o
  -2  -4   5      534.52      553.25      6.81 o
  -1  -4   5      100.13       79.29      3.05 o
   0  -4   5       14.86       18.30      2.15 o
   1  -4   5      345.18      378.61      5.70 o
   2  -4   5       65.08       74.49      3.20 o
   3  -4   5      181.48      183.14      4.54 o
   4  -4   5      284.36      283.33      5.77 o
   5  -4   5      152.40      164.46      4.84 o
   6  -4   5       94.40       84.51      4.10 o
   7  -4   5      100.73      100.32      4.54 o
   8  -4   5       30.22       13.92      4.02 o
   9  -4   5        7.25       10.99      3.86 o
  10  -4   5       44.80       50.59      4.84 o
 -11  -3   5       47.29       32.70      5.21 o
 -10  -3   5       11.97       14.54      3.82 o
  -9  -3   5       40.93       30.29      4.16 o
  -8  -3   5      111.06      108.86      5.14 o
  -7  -3   5      133.04      121.46      4.84 o
  -6  -3   5       87.37       99.91      4.05 o
  -5  -3   5      126.07      112.38      3.93 o
  -4  -3   5      560.17      500.47      6.91 o
  -3  -3   5      103.04      110.57      3.42 o
  -2  -3   5        0.35        4.32      1.77 o
  -1  -3   5       82.17      103.61      3.08 o
   0  -3   5      167.80      196.78      3.87 o
   1  -3   5       20.67       20.66      1.81 o
   2  -3   5     1143.94     1096.31     10.99 o
   3  -3   5       13.50       17.22      2.16 o
   4  -3   5       51.63       55.44      2.84 o
   5  -3   5      117.40      118.00      4.03 o
   6  -3   5      847.96      836.40      9.94 o
   7  -3   5       26.60       30.21      3.29 o
   8  -3   5       50.43       50.17      4.07 o
   9  -3   5       66.44       64.57      4.66 o
  10  -3   5       17.82       18.55      4.31 o
  11  -3   5       70.63       71.31      5.68 o
 -11  -2   5       21.85       25.56      4.59 o
 -10  -2   5        8.30        2.51      5.62 o
  -9  -2   5       36.63       34.73      4.00 o
  -8  -2   5       33.36       31.84      3.67 o
  -7  -2   5      131.10      135.70      4.96 o
  -6  -2   5       15.10       12.45      2.46 o
  -5  -2   5        0.32       -1.68      2.96 o
  -4  -2   5       37.28       29.43      2.48 o
  -3  -2   5      242.90      199.89      4.10 o
  -2  -2   5       21.07       13.77      1.84 o
  -1  -2   5     1697.44     1599.03     13.84 o
   0  -2   5       10.15       10.94      1.59 o
   1  -2   5       35.28       35.73      1.93 o
   2  -2   5     1235.76     1211.00     10.74 o
   3  -2   5      958.91      943.22      8.92 o
   4  -2   5      156.12      142.83      3.76 o
   5  -2   5      334.46      306.04      5.52 o
   6  -2   5      254.11      216.31      5.26 o
   7  -2   5      123.32      120.17      4.63 o
   8  -2   5       11.16       10.18      2.95 o
   9  -2   5        5.40        4.39      5.09 o
  10  -2   5        5.87        4.94      5.34 o
  11  -2   5       64.58       56.87      4.94 o
 -11  -1   5        5.26        3.90      4.06 o
 -10  -1   5       18.78       24.10      3.79 o
  -9  -1   5        0.52        5.30      3.23 o
  -8  -1   5        0.94       -0.73      4.01 o
  -7  -1   5       76.28       73.65      3.83 o
  -6  -1   5       43.61       36.09      2.99 o
  -5  -1   5      141.36      155.57      4.17 o
  -4  -1   5      746.00      694.32      7.57 o
  -3  -1   5       11.19       12.31      1.81 o
  -2  -1   5      265.86      237.04      3.97 o
  -1  -1   5      556.59      578.96      5.65 o
   0  -1   5     2677.52     2780.51     16.72 o
   1  -1   5     1154.50     1035.84     10.30 o
   2  -1   5      154.19      169.83      3.31 o
   3  -1   5      134.26      126.75      3.11 o
   4  -1   5      303.60      330.32      5.05 o
   5  -1   5       21.96       23.08      2.19 o
   6  -1   5        0.32        1.21      2.94 o
   7  -1   5       29.48       29.84      3.04 o
   8  -1   5       72.74       66.73      3.90 o
   9  -1   5       46.59       44.08      3.93 o
  10  -1   5       51.57       44.68      4.26 o
  11  -1   5       84.40       80.52      5.52 o
  12  -1   5       18.70       14.60      4.37 o
 -11   0   5        2.76        7.35      4.07 o
 -10   0   5        1.61        3.50      5.28 o
  -9   0   5        0.63        3.09      4.72 o
  -8   0   5        8.15       11.14      3.12 o
  -7   0   5       89.06       92.02      4.34 o
  -6   0   5      192.48      195.82      5.02 o
  -5   0   5       33.81       31.21      2.79 o
  -4   0   5     1674.89     1723.02     16.50 o
  -3   0   5        2.66        7.48      1.74 o
  -2   0   5        5.76       13.87      1.60 o
  -1   0   5     1158.70     1295.78     11.31 o
   0   0   5     1169.67     1074.98      9.93 o
   1   0   5      947.30     1180.12     10.32 o
   2   0   5     1408.66     1736.01     12.95 o
   3   0   5       58.60       67.38      2.31 o
   4   0   5       40.58       50.45      2.36 o
   5   0   5        9.07        8.91      1.85 o
   6   0   5      190.49      186.62      4.40 o
   7   0   5       14.55       17.81      2.63 o
   8   0   5      104.78       98.71      4.29 o
   9   0   5      312.99      302.69      6.90 o
  10   0   5       95.96       96.51      5.04 o
  11   0   5      134.06      123.71      6.22 o
  12   0   5        6.30        4.96      5.97 o
 -11   1   5        5.61        4.57      4.41 o
 -10   1   5        0.24        3.24      5.07 o
  -9   1   5       19.95       20.79      3.51 o
  -8   1   5       30.18       25.45      3.49 o
  -7   1   5       98.82      106.81      4.49 o
  -6   1   5       33.02       30.60      3.08 o
  -5   1   5        3.54        1.32      2.90 o
  -4   1   5      252.94      246.17      4.73 o
  -3   1   5     1901.21     2033.89     16.36 o
  -2   1   5      129.63      189.33      3.51 o
  -1   1   5       40.41       11.59      1.47 o
   0   1   5     2965.64     3418.50     17.03 o
   1   1   5       73.11       43.34      1.74 o
   2   1   5      241.75      217.50      3.27 o
   3   1   5      230.30      220.10      3.50 o
   4   1   5       45.41       49.34      2.12 o
   5   1   5      179.15      208.86      4.08 o
   6   1   5       76.56       60.65      2.83 o
   7   1   5      214.05      191.11      4.90 o
   8   1   5      332.15      326.35      6.44 o
   9   1   5      684.04      668.41      9.75 o
  10   1   5       43.40       40.17      4.00 o
  11   1   5       99.17      103.60      5.48 o
  12   1   5       18.20       14.84      4.12 o
  13   1   5       27.00       39.05      4.74 o
 -11   2   5       19.92       10.30      4.88 o
 -10   2   5       10.29        4.00      6.05 o
  -9   2   5        0.30        1.47      4.56 o
  -8   2   5        7.13        6.10      3.36 o
  -7   2   5      119.98      110.19      4.75 o
  -6   2   5      290.71      277.19      6.16 o
  -5   2   5        8.68        5.61      2.38 o
  -4   2   5      453.26      429.61      6.22 o
  -3   2   5      934.70      976.93     10.17 o
  -2   2   5     1816.27     1754.71     14.23 o
  -1   2   5     1440.76     1340.78     11.53 o
   0   2   5     2152.15     2036.46     13.21 o
   1   2   5       34.02       31.55      1.59 o
   2   2   5      257.75      258.04      3.44 o
   3   2   5       28.96       17.92      1.57 o
   4   2   5      359.64      390.91      4.79 o
   5   2   5     1092.54     1102.51     10.48 o
   6   2   5        2.25        2.16      2.71 o
   7   2   5      715.61      716.10      8.37 o
   8   2   5      534.21      529.91      7.87 o
   9   2   5      415.09      407.44      7.62 o
  10   2   5      118.06      109.63      5.13 o
  11   2   5        3.85       -1.17      4.92 o
  12   2   5       36.77       37.69      4.67 o
  13   2   5      123.50      125.86      6.58 o
 -10   3   5       45.67       50.12      5.12 o
  -9   3   5       53.72       55.41      4.65 o
  -8   3   5       38.85       33.10      3.97 o
  -7   3   5       40.31       52.97      3.91 o
  -6   3   5      235.36      222.28      5.72 o
  -5   3   5        5.68        5.70      2.34 o
  -4   3   5       35.84       47.40      2.76 o
  -3   3   5      275.01      261.33      4.75 o
  -2   3   5      756.95      921.78      9.31 o
  -1   3   5        1.19        8.88      1.48 o
   0   3   5     2088.18     2185.59     14.07 o
   1   3   5      516.18      617.10      6.37 o
   2   3   5      785.01      791.34      7.23 o
   3   3   5     1624.09     1852.49     13.17 o
   4   3   5     3017.52     2969.68     17.93 o
   5   3   5     1388.02     1479.36     13.82 o
   6   3   5      205.30      235.58      4.55 o
   7   3   5        0.53        6.58      2.05 o
   8   3   5      481.85      466.42      7.27 o
   9   3   5      177.91      186.17      5.33 o
  10   3   5        3.11        0.50      4.49 o
  11   3   5       19.08       12.41      3.58 o
  12   3   5       12.25       20.93      3.94 o
  13   3   5      174.36      162.69      7.36 o
 -10   4   5       42.45       37.64      5.16 o
  -9   4   5      143.80      144.09      6.60 o
  -8   4   5       90.93       95.71      5.26 o
  -7   4   5       16.87       16.57      3.33 o
  -6   4   5       36.64       39.07      3.24 o
  -5   4   5       36.57       34.42      3.15 o
  -4   4   5        0.83       -1.15      3.20 o
  -3   4   5     2205.70     2297.93     19.20 o
  -2   4   5      557.67      545.62      6.28 o
  -1   4   5       97.45       71.89      2.40 o
   0   4   5     2063.19     2202.19     14.99 o
   1   4   5     3784.84     3545.69     18.22 o
   2   4   5     4814.85     5637.81     22.81 o
   3   4   5      164.04      277.05      3.94 o
   4   4   5      414.04      440.14      5.13 o
   5   4   5       95.34       84.33      2.73 o
   6   4   5      222.66      225.15      4.48 o
   7   4   5      134.14      135.12      3.98 o
   8   4   5      118.27      110.86      3.97 o
   9   4   5      158.43      153.81      5.05 o
  10   4   5       28.06       22.36      3.36 o
  11   4   5       27.15       16.23      3.89 o
  12   4   5       95.62       92.59      5.30 o
  13   4   5      109.96      120.51      6.20 o
 -10   5   5       67.03       60.63      5.86 o
  -9   5   5       85.07       83.67      5.88 o
  -8   5   5        5.07        2.69      5.30 o
  -7   5   5       24.24       30.48      3.79 o
  -6   5   5       15.11       24.52      3.15 o
  -5   5   5      222.46      205.78      5.50 o
  -4   5   5       23.91       39.40      2.98 o
  -3   5   5        1.33       -0.78      3.00 o
  -2   5   5     2466.30     2488.39     19.44 o
  -1   5   5      316.11      338.21      4.97 o
   0   5   5      461.85      405.23      5.01 o
   1   5   5      815.31     1035.50      9.22 o
   2   5   5     1231.89     1239.76     11.45 o
   3   5   5       37.52       38.05      2.00 o
   4   5   5       34.27       28.81      1.89 o
   5   5   5       30.69       32.92      2.20 o
   6   5   5      427.20      458.21      6.13 o
   7   5   5      179.94      190.42      4.51 o
   8   5   5        0.33        4.19      2.27 o
   9   5   5        5.94        2.18      2.62 o
  10   5   5       38.08       35.90      3.82 o
  11   5   5       84.66       84.75      4.84 o
  12   5   5      100.17       92.32      5.35 o
  13   5   5       21.09       20.10      4.25 o
  -9   6   5      135.75      134.86      6.86 o
  -8   6   5        3.01        5.85      3.86 o
  -7   6   5        5.81        8.86      3.55 o
  -6   6   5      176.09      169.48      5.75 o
  -5   6   5       15.63       23.01      3.04 o
  -4   6   5        4.14        5.05      2.42 o
  -3   6   5        0.94        4.80      2.15 o
  -2   6   5      254.63      255.00      5.02 o
  -1   6   5     3087.33     3073.04     21.42 o
   0   6   5       68.11       91.40      2.95 o
   1   6   5      440.02      366.87      4.95 o
   2   6   5        5.78        7.39      1.51 o
   3   6   5       87.91       87.52      2.73 o
   4   6   5      369.95      330.93      4.86 o
   5   6   5       32.56       36.91      2.23 o
   6   6   5        1.01        4.56      1.91 o
   7   6   5        0.37        2.74      2.88 o
   8   6   5        1.11        6.33      2.36 o
   9   6   5       85.60       80.85      4.11 o
  10   6   5       33.54       33.19      3.67 o
  11   6   5       15.38       10.00      3.53 o
  12   6   5       50.15       46.42      4.52 o
  13   6   5       24.93       22.73      4.38 o
  -9   7   5        8.68       15.57      4.64 o
  -8   7   5       18.27       26.59      4.50 o
  -7   7   5       10.77       12.33      3.57 o
  -6   7   5       15.38       12.21      3.67 o
  -5   7   5      217.94      204.97      6.07 o
  -4   7   5       81.90       94.21      4.33 o
  -3   7   5        0.90        6.26      2.24 o
  -2   7   5      254.84      246.52      5.34 o
  -1   7   5      442.96      459.98      6.51 o
   0   7   5        3.79        7.47      1.98 o
   1   7   5      477.81      514.31      6.30 o
   2   7   5       38.79       33.69      2.33 o
   3   7   5       67.72       86.11      2.90 o
   4   7   5        1.76        4.24      1.73 o
   5   7   5        8.62       16.19      2.11 o
   6   7   5       47.14       57.67      2.94 o
   7   7   5      155.49      160.29      4.43 o
   8   7   5        3.10       10.98      2.49 o
   9   7   5      116.30      116.24      4.70 o
  10   7   5      112.92      123.59      5.05 o
  11   7   5      101.07      103.30      5.16 o
  12   7   5        3.10        6.39      3.85 o
  13   7   5       10.88       10.71      4.08 o
  -8   8   5       13.89       16.17      4.31 o
  -7   8   5       26.89       19.87      4.49 o
  -6   8   5       51.49       57.27      4.42 o
  -5   8   5       18.95       17.69      3.66 o
  -4   8   5       46.26       38.75      3.77 o
  -3   8   5        4.74        3.15      4.00 o
  -2   8   5       24.61       27.65      2.99 o
  -1   8   5       16.98       16.05      2.49 o
   0   8   5        3.73        2.25      3.37 o
   1   8   5       43.79       32.74      2.57 o
   2   8   5      427.91      369.47      5.77 o
   3   8   5      550.66      574.37      6.99 o
   4   8   5        1.85        6.25      1.91 o
   5   8   5      521.22      538.85      7.18 o
   6   8   5        3.31       -3.55      3.55 o
   7   8   5      235.04      228.86      5.31 o
   8   8   5      127.82      123.86      4.65 o
   9   8   5        0.29       -2.12      4.09 o
  10   8   5       30.08       25.00      3.52 o
  11   8   5       55.02       62.45      4.20 o
  12   8   5        2.12       -1.95      5.22 o
  13   8   5        5.62        0.90      3.93 o
  -8   9   5       32.51       35.55      5.28 o
  -7   9   5       12.87        4.17      6.14 o
  -6   9   5       21.45       15.24      4.22 o
  -5   9   5        3.72        5.96      3.30 o
  -4   9   5       18.28       12.83      3.49 o
  -3   9   5        1.58        0.35      2.76 o
  -2   9   5      120.98       96.04      4.43 o
  -1   9   5        7.18        1.17      3.56 o
   0   9   5        0.34        2.56      2.39 o
   1   9   5      335.50      339.92      6.00 o
   2   9   5      260.70      287.87      5.52 o
   3   9   5     1716.34     1618.78     15.08 o
   4   9   5        6.45        9.80      2.40 o
   5   9   5      142.59      147.67      4.44 o
   6   9   5        6.62        5.97      2.48 o
   7   9   5       16.13       19.37      2.84 o
   8   9   5       24.37       17.46      3.07 o
   9   9   5       24.96       32.01      3.23 o
  10   9   5        0.14        1.64      4.57 o
  11   9   5       81.10       82.75      4.92 o
  12   9   5        0.14        4.67      4.78 o
  13   9   5       94.21      108.54      6.12 o
  -7  10   5        1.00       -2.99      6.13 o
  -6  10   5       12.76       12.26      4.33 o
  -5  10   5       33.96       28.34      4.62 o
  -4  10   5       39.77       46.55      4.30 o
  -3  10   5        5.00        1.81      4.65 o
  -2  10   5        1.47        6.40      2.90 o
  -1  10   5        3.86       12.41      2.87 o
   0  10   5      220.24      218.50      5.54 o
   1  10   5       63.32       68.99      3.70 o
   2  10   5      692.70      655.09      8.63 o
   3  10   5      157.78      161.92      4.68 o
   4  10   5       32.89       34.14      2.92 o
   5  10   5      352.82      362.88      6.73 o
   6  10   5        8.90        9.74      2.82 o
   7  10   5        8.51       13.17      2.78 o
   8  10   5        2.19        1.67      4.23 o
   9  10   5       29.80       30.83      3.69 o
  10  10   5       45.54       50.25      4.12 o
  11  10   5      132.44      139.44      6.15 o
  12  10   5        1.20        1.03      5.68 o
  13  10   5       85.47       73.75      5.99 o
  -6  11   5        4.21        4.62      4.02 o
  -5  11   5        1.77       -0.68      5.66 o
  -4  11   5       57.25       49.91      4.74 o
  -3  11   5        0.12       -4.80      4.80 o
  -2  11   5       20.02       19.39      3.52 o
  -1  11   5        3.81       -0.98      4.32 o
   0  11   5      222.00      224.66      6.01 o
   1  11   5      272.56      266.43      6.39 o
   2  11   5      377.66      379.54      7.31 o
   3  11   5      110.38      121.90      4.58 o
   4  11   5      100.67       92.97      4.21 o
   5  11   5      263.04      285.11      6.39 o
   6  11   5       69.53       65.49      3.88 o
   7  11   5        0.36       -1.68      3.76 o
   8  11   5       53.80       56.20      3.90 o
   9  11   5       79.23       87.70      4.87 o
  10  11   5       37.86       31.51      4.16 o
  11  11   5      112.68       99.89      5.65 o
  12  11   5       46.09       50.54      4.93 o
  -5  12   5        2.89       -5.50      5.50 o
  -4  12   5       25.20       27.97      4.33 o
  -3  12   5       59.75       61.85      5.09 o
  -2  12   5       43.36       42.98      4.26 o
  -1  12   5      121.79      117.05      5.36 o
   0  12   5      193.50      182.22      6.03 o
   1  12   5       64.46       54.47      4.41 o
   2  12   5      161.01      150.22      5.33 o
   3  12   5       49.33       45.97      3.76 o
   4  12   5        5.49       11.30      3.07 o
   5  12   5       31.70       23.47      3.39 o
   6  12   5       29.74       28.86      3.55 o
   7  12   5       71.47       85.78      4.40 o
   8  12   5        0.13        2.49      4.09 o
   9  12   5       69.58       70.82      4.82 o
  10  12   5       82.46       91.30      5.28 o
  11  12   5       53.48       55.37      4.70 o
  12  12   5       79.75       66.38      5.73 o
  -4  13   5       39.53       40.34      5.23 o
  -3  13   5        0.57        5.80      3.89 o
  -2  13   5       17.43       22.67      4.04 o
  -1  13   5      283.20      271.82      7.92 o
   0  13   5       31.80       31.95      3.92 o
   1  13   5        6.39        4.51      3.15 o
   2  13   5        0.26        2.92      4.35 o
   3  13   5        0.31        0.79      4.46 o
   4  13   5      337.50      337.84      7.62 o
   5  13   5       10.98       16.61      3.15 o
   6  13   5       70.80       67.90      4.58 o
   7  13   5      111.38      116.45      5.05 o
   8  13   5       94.30       98.96      5.34 o
   9  13   5       78.18       75.31      5.09 o
  10  13   5        7.20       -1.00      5.86 o
  11  13   5        1.77       -5.01      5.79 o
  -3  14   5       45.20       40.10      5.31 o
  -2  14   5        6.69       12.85      3.82 o
  -1  14   5       75.96       90.22      5.58 o
   0  14   5      109.78      106.05      5.76 o
   1  14   5        0.25        3.35      4.94 o
   2  14   5        0.58        9.91      3.34 o
   3  14   5       74.90       77.94      4.78 o
   4  14   5       47.52       40.21      4.42 o
   5  14   5       88.02       85.84      5.06 o
   6  14   5       22.22       13.08      3.80 o
   7  14   5       44.44       47.68      4.44 o
   8  14   5       41.29       50.51      4.61 o
   9  14   5       19.06       23.69      4.23 o
  10  14   5        8.88       11.22      3.99 o
  11  14   5        3.22        0.95      4.09 o
  -1  15   5        0.07       -4.41      5.90 o
   0  15   5        0.90       -0.71      5.48 o
   1  15   5       43.83       46.13      4.84 o
   2  15   5        4.91       -0.98      5.43 o
   3  15   5       52.49       52.40      4.81 o
   4  15   5       13.03       10.73      3.99 o
   5  15   5        0.74        0.97      4.82 o
   6  15   5       18.56       21.21      4.16 o
   7  15   5       99.03       94.55      5.87 o
   8  15   5       31.77       33.10      4.70 o
   9  15   5        5.73        7.78      4.18 o
   1  16   5        2.44       -2.99      5.83 o
   2  16   5        0.31       -6.18      6.18 o
   3  16   5      124.01      133.08      6.72 o
   4  16   5        4.13       -0.71      5.85 o
   5  16   5       25.61       15.55      4.74 o
   6  16   5        7.71        0.72      5.90 o
   7  16   5        2.03       -4.75      6.11 o
   8  16   5       50.04       53.74      5.24 o
  -5 -12   6       14.62       16.49      4.29 o
  -4 -12   6        1.15        4.08      5.59 o
  -3 -12   6       22.57       27.67      4.77 o
  -2 -12   6       16.48       12.24      4.74 o
  -1 -12   6       46.26       43.06      5.17 o
   0 -12   6        0.11        0.75      5.82 o
  -7 -11   6        0.20       -6.29      6.29 o
  -6 -11   6        2.46        4.33      5.67 o
  -5 -11   6       65.37       75.55      5.15 o
  -4 -11   6        2.61        5.43      3.66 o
  -3 -11   6       71.17       78.24      5.27 o
  -2 -11   6        0.97       -4.98      4.98 o
  -1 -11   6       27.16       38.10      4.56 o
   0 -11   6       16.50       11.38      4.00 o
   1 -11   6        5.30        3.31      3.99 o
   2 -11   6       11.26       12.63      4.07 o
   3 -11   6        0.56        5.09      4.16 o
  -8 -10   6        0.09        5.21      5.42 o
  -7 -10   6        2.39       -3.52      5.80 o
  -6 -10   6       40.71       41.66      4.68 o
  -5 -10   6       15.95       19.57      4.11 o
  -4 -10   6        0.99        1.24      5.09 o
  -3 -10   6       13.44       18.12      3.51 o
  -2 -10   6       34.72       49.61      4.09 o
  -1 -10   6       41.61       38.26      4.16 o
   0 -10   6        1.26       -5.46      5.46 o
   1 -10   6       11.15       11.82      3.71 o
   2 -10   6       16.97       21.08      3.83 o
   3 -10   6       60.04       42.09      5.07 o
   4 -10   6        8.80        9.38      4.00 o
  -9  -9   6        6.05       13.49      3.95 o
  -8  -9   6        0.49        2.10      5.21 o
  -7  -9   6       10.19       14.93      3.83 o
  -6  -9   6       91.98      109.24      5.74 o
  -5  -9   6      158.02      165.04      6.19 o
  -4  -9   6        0.11       -4.69      4.69 o
  -3  -9   6       67.93       71.39      4.58 o
  -2  -9   6       14.16        5.87      3.36 o
  -1  -9   6      203.51      210.87      6.60 o
   0  -9   6       22.69       17.15      3.57 o
   1  -9   6        1.27       -2.84      4.84 o
   2  -9   6       28.13       27.89      3.74 o
   3  -9   6       79.62       83.79      5.25 o
   4  -9   6        9.21       12.46      3.61 o
   5  -9   6        1.08       -4.54      5.98 o
   6  -9   6       14.74       13.10      4.34 o
  -9  -8   6        3.63       -6.02      6.02 o
  -8  -8   6       11.71        7.78      4.09 o
  -7  -8   6       57.13       63.97      4.91 o
  -6  -8   6       40.36       32.36      4.08 o
  -5  -8   6       77.01       76.89      4.89 o
  -4  -8   6      149.37      140.40      5.61 o
  -3  -8   6       18.80       14.26      3.14 o
  -2  -8   6       41.10       49.93      3.86 o
  -1  -8   6      100.02       93.54      4.49 o
   0  -8   6       19.31       17.48      3.24 o
   1  -8   6       18.37       22.68      3.25 o
   2  -8   6       18.90       17.47      3.24 o
   3  -8   6      123.04      129.42      5.43 o
   4  -8   6       87.89       78.57      5.03 o
   5  -8   6        8.93       13.36      3.61 o
   6  -8   6        9.22       10.45      3.83 o
   7  -8   6       17.53       11.48      4.45 o
 -10  -7   6        1.99       -2.60      6.01 o
  -9  -7   6       68.46       69.32      5.33 o
  -8  -7   6       70.61       73.33      5.22 o
  -7  -7   6       21.10       12.16      3.80 o
  -6  -7   6        9.29        9.96      3.43 o
  -5  -7   6        3.58        9.83      2.83 o
  -4  -7   6      236.24      219.17      6.37 o
  -3  -7   6      142.19      153.06      5.17 o
  -2  -7   6      163.35      133.24      4.81 o
  -1  -7   6        3.58        1.89      2.78 o
   0  -7   6       93.18       87.69      4.30 o
   1  -7   6      281.47      269.39      6.49 o
   2  -7   6      113.18      121.53      4.98 o
   3  -7   6      235.73      231.15      6.47 o
   4  -7   6       66.87       72.53      4.46 o
   5  -7   6       20.32       20.74      4.03 o
   6  -7   6       54.36       56.24      4.57 o
   7  -7   6       15.69       17.42      4.08 o
   8  -7   6        2.78        0.93      4.00 o
 -10  -6   6        3.32        1.07      5.59 o
  -9  -6   6       30.87       34.45      4.29 o
  -8  -6   6       24.80       14.61      3.87 o
  -7  -6   6       97.68      103.01      5.04 o
  -6  -6   6        2.71        6.67      2.86 o
  -5  -6   6       22.26       21.73      3.25 o
  -4  -6   6      230.43      228.75      6.01 o
  -3  -6   6      153.36      132.59      4.70 o
  -2  -6   6       59.35       57.96      3.55 o
  -1  -6   6      404.45      379.62      6.94 o
   0  -6   6       59.00       48.35      3.42 o
   1  -6   6      331.43      335.95      6.62 o
   2  -6   6       90.69       77.54      3.90 o
   3  -6   6        0.17        2.04      3.74 o
   4  -6   6      278.43      270.76      6.62 o
   5  -6   6        5.37        1.05      4.54 o
   6  -6   6        4.16        4.01      4.83 o
   7  -6   6       40.90       38.86      4.38 o
   8  -6   6       34.81       37.10      4.61 o
   9  -6   6       10.92       10.73      4.39 o
 -11  -5   6       32.87       27.02      5.30 o
 -10  -5   6       10.33       11.99      4.14 o
  -9  -5   6       92.06       95.12      5.37 o
  -8  -5   6       39.30       36.42      4.26 o
  -7  -5   6       54.31       54.38      4.06 o
  -6  -5   6        2.97       -0.24      4.09 o
  -5  -5   6       52.00       60.84      3.66 o
  -4  -5   6       11.36        0.61      3.88 o
  -3  -5   6      274.86      285.18      6.02 o
  -2  -5   6       89.38       93.95      3.63 o
  -1  -5   6        2.12       -0.89      2.99 o
   0  -5   6     1392.43     1375.03     14.40 o
   1  -5   6      103.31       89.72      3.71 o
   2  -5   6       34.81       34.52      2.90 o
   3  -5   6       43.66       45.16      3.22 o
   4  -5   6       83.79       98.73      4.15 o
   5  -5   6       84.50       82.73      4.31 o
   6  -5   6       28.19       27.57      3.74 o
   7  -5   6        1.70        2.01      4.94 o
   8  -5   6       90.24       91.68      5.42 o
   9  -5   6        4.98        4.20      6.06 o
 -11  -4   6       38.25       41.20      5.44 o
 -10  -4   6       11.38       15.28      3.92 o
  -9  -4   6       41.55       41.78      4.54 o
  -8  -4   6       24.00       25.09      3.70 o
  -7  -4   6       22.20       17.65      3.44 o
  -6  -4   6       50.39       43.37      3.52 o
  -5  -4   6      173.12      156.26      4.98 o
  -4  -4   6       49.04       55.06      3.25 o
  -3  -4   6       82.69       78.44      3.33 o
  -2  -4   6      165.46      156.62      4.11 o
  -1  -4   6      299.28      286.92      5.34 o
   0  -4   6      806.29      667.08      7.82 o
   1  -4   6     1007.34     1006.30     10.43 o
   2  -4   6       35.52       39.77      2.78 o
   3  -4   6       81.17       79.26      3.51 o
   4  -4   6       35.97       36.33      2.98 o
   5  -4   6       25.68       24.19      3.03 o
   6  -4   6       10.76       10.25      2.85 o
   7  -4   6        9.15        9.25      3.26 o
   8  -4   6       85.12       87.70      5.04 o
   9  -4   6       42.34       40.86      4.84 o
  10  -4   6      108.27       99.81      5.68 o
 -11  -3   6       10.98       16.18      4.31 o
 -10  -3   6       17.86       16.38      3.87 o
  -9  -3   6        0.25        6.29      3.18 o
  -8  -3   6       37.96       46.84      3.83 o
  -7  -3   6      114.14      113.03      4.92 o
  -6  -3   6       35.60       27.45      3.24 o
  -5  -3   6      317.08      331.28      6.47 o
  -4  -3   6      126.58      115.11      4.00 o
  -3  -3   6      367.29      339.73      5.74 o
  -2  -3   6       55.10       62.82      2.90 o
  -1  -3   6      691.73      625.36      7.20 o
   0  -3   6      288.45      311.28      5.15 o
   1  -3   6       26.05       21.16      2.23 o
   2  -3   6       39.42       45.40      2.59 o
   3  -3   6       42.91       47.04      2.84 o
   4  -3   6        0.23        1.59      3.15 o
   5  -3   6       48.96       57.18      3.32 o
   6  -3   6       18.73       25.39      3.02 o
   7  -3   6        0.41        2.19      3.89 o
   8  -3   6      246.74      230.20      6.69 o
   9  -3   6        3.83        0.91      5.12 o
  10  -3   6        2.66       -0.68      5.96 o
  11  -3   6       23.24       15.80      4.72 o
 -11  -2   6        6.30        7.95      3.96 o
 -10  -2   6       51.83       45.94      5.16 o
  -9  -2   6        9.55       10.96      3.71 o
  -8  -2   6       47.15       51.32      4.26 o
  -7  -2   6       76.96       70.52      4.17 o
  -6  -2   6       29.43       39.22      3.24 o
  -5  -2   6       63.40       62.01      3.48 o
  -4  -2   6       89.13      105.37      3.61 o
  -3  -2   6        5.77       -1.64      2.96 o
  -2  -2   6      157.81      114.50      3.41 o
  -1  -2   6      390.55      417.98      5.60 o
   0  -2   6       28.64       34.71      2.20 o
   1  -2   6        1.62        4.58      1.74 o
   2  -2   6      641.47      659.18      7.00 o
   3  -2   6      158.27      164.78      4.00 o
   4  -2   6      432.99      403.15      6.21 o
   5  -2   6       22.60       18.07      2.45 o
   6  -2   6       41.38       44.05      3.24 o
   7  -2   6      189.41      167.99      5.34 o
   8  -2   6       64.49       64.71      4.28 o
   9  -2   6        7.81        8.66      3.19 o
  10  -2   6        0.30        1.59      3.65 o
  11  -2   6        0.14       -3.91      5.79 o
 -11  -1   6       16.31       21.33      4.52 o
 -10  -1   6       37.16       33.00      4.91 o
  -9  -1   6       34.12       31.45      4.25 o
  -8  -1   6        1.99        2.88      2.93 o
  -7  -1   6        3.24        6.60      2.70 o
  -6  -1   6        6.66        7.88      2.63 o
  -5  -1   6       66.17       66.93      3.45 o
  -4  -1   6       42.51       51.02      2.93 o
  -3  -1   6        9.36       15.97      1.97 o
  -2  -1   6        7.25        0.64      2.15 o
  -1  -1   6      541.38      499.25      5.83 o
   0  -1   6      120.91      111.81      2.92 o
   1  -1   6      614.48      716.22      7.35 o
   2  -1   6       31.71       24.30      1.89 o
   3  -1   6      420.18      454.83      5.74 o
   4  -1   6      152.74      167.64      3.93 o
   5  -1   6       71.26       63.61      3.14 o
   6  -1   6       16.71       17.40      2.53 o
   7  -1   6       72.27       85.05      3.89 o
   8  -1   6       94.48       84.47      4.23 o
   9  -1   6       19.94       18.15      3.47 o
  10  -1   6        7.02       11.88      3.63 o
  11  -1   6       54.30       42.36      4.94 o
  12  -1   6       76.79       85.64      5.84 o
 -11   0   6       24.23       13.26      5.34 o
 -10   0   6       19.04       21.17      4.21 o
  -9   0   6       25.34       14.23      3.84 o
  -8   0   6       17.09       17.45      3.54 o
  -7   0   6       37.54       35.04      3.41 o
  -6   0   6       35.75       33.52      3.17 o
  -5   0   6      128.32      120.50      4.25 o
  -4   0   6      390.29      370.35      6.06 o
  -3   0   6      112.25      151.36      3.84 o
  -2   0   6        3.91        5.12      1.72 o
  -1   0   6      198.34      189.79      3.67 o
   0   0   6      228.85      202.25      3.61 o
   1   0   6      987.05      933.38      8.87 o
   2   0   6     2417.97     2629.01     17.30 o
   3   0   6      105.56       76.15      2.60 o
   4   0   6      634.82      638.41      6.82 o
   5   0   6      385.62      414.03      5.99 o
   6   0   6      108.77      114.03      3.74 o
   7   0   6      154.00      153.87      4.69 o
   8   0   6       25.63       26.57      3.38 o
   9   0   6       47.36       53.02      3.92 o
  10   0   6        1.55        4.42      3.32 o
  11   0   6      186.68      180.05      7.03 o
  12   0   6       83.47       73.11      5.59 o
 -11   1   6       51.62       47.81      5.58 o
 -10   1   6       27.00       31.33      4.39 o
  -9   1   6       35.16       36.10      4.51 o
  -8   1   6        0.79       -3.19      4.17 o
  -7   1   6        9.40        7.84      3.04 o
  -6   1   6       33.30       39.41      3.39 o
  -5   1   6        7.94        7.89      2.35 o
  -4   1   6      171.82      183.72      4.38 o
  -3   1   6      258.37      258.01      4.67 o
  -2   1   6      738.03      686.14      6.86 o
  -1   1   6        3.76        6.71      1.57 o
   0   1   6     1197.96      995.64      9.03 o
   1   1   6     1146.61     1277.91     11.48 o
   2   1   6     3883.06     4029.04     20.50 o
   3   1   6     1086.88     1088.43      9.75 o
   4   1   6      754.94      804.00      8.05 o
   5   1   6       41.21       47.50      2.52 o
   6   1   6      533.64      515.63      6.84 o
   7   1   6        7.09       10.86      2.42 o
   8   1   6       41.46       40.34      3.37 o
   9   1   6       76.38       85.34      4.23 o
  10   1   6       10.45       15.53      3.41 o
  11   1   6      164.91      154.26      6.27 o
  12   1   6      138.75      137.86      6.60 o
 -10   2   6       27.89       22.52      4.74 o
  -9   2   6       17.53       26.02      3.98 o
  -8   2   6        9.73        1.90      4.91 o
  -7   2   6      125.58      129.91      5.11 o
  -6   2   6      103.39       95.16      4.30 o
  -5   2   6      266.60      273.23      5.78 o
  -4   2   6      535.97      507.76      7.08 o
  -3   2   6      219.20      201.93      4.32 o
  -2   2   6      526.76      616.04      6.55 o
  -1   2   6      986.30      817.14      8.54 o
   0   2   6     2045.77     2288.24     15.51 o
   1   2   6      784.53      766.55      7.62 o
   2   2   6      301.56      338.20      4.25 o
   3   2   6       27.78       37.22      1.90 o
   4   2   6      657.86      641.03      6.43 o
   5   2   6     3078.81     3067.72     20.79 o
   6   2   6      120.15      136.80      3.86 o
   7   2   6      115.36      111.35      3.87 o
   8   2   6      109.36      103.90      4.30 o
   9   2   6      126.10      124.81      4.98 o
  10   2   6      104.69      105.32      4.85 o
  11   2   6       34.23       35.39      4.10 o
  12   2   6       13.79        5.53      3.97 o
  13   2   6      131.46      125.17      7.04 o
 -10   3   6       18.07       19.46      4.31 o
  -9   3   6       73.98       76.08      5.20 o
  -8   3   6       26.36       33.05      4.15 o
  -7   3   6      295.60      297.46      7.26 o
  -6   3   6      197.38      223.79      5.82 o
  -5   3   6      115.34      108.29      4.21 o
  -4   3   6       97.74       88.10      3.70 o
  -3   3   6      424.32      449.81      6.31 o
  -2   3   6      833.27      777.82      7.54 o
  -1   3   6      295.75      273.02      4.32 o
   0   3   6      803.73      751.84      7.96 o
   1   3   6      137.73      145.54      2.95 o
   2   3   6      800.38      787.91      7.85 o
   3   3   6     1124.48      978.27      8.96 o
   4   3   6      194.38      202.51      3.74 o
   5   3   6      800.17      796.88      8.25 o
   6   3   6     3068.67     2959.46     21.77 o
   7   3   6      668.69      656.29      8.03 o
   8   3   6       77.02       80.55      3.82 o
   9   3   6      160.85      156.06      5.24 o
  10   3   6       22.63       20.95      3.45 o
  11   3   6        7.58        9.70      3.35 o
  12   3   6        0.12        0.00      5.36 o
  13   3   6       88.15       89.27      6.06 o
 -10   4   6       14.94        6.29      6.77 o
  -9   4   6       50.23       57.08      5.20 o
  -8   4   6       76.68       76.17      5.07 o
  -7   4   6      246.36      260.80      7.20 o
  -6   4   6       63.58       68.08      4.15 o
  -5   4   6      312.42      317.79      6.61 o
  -4   4   6       23.95       25.82      2.63 o
  -3   4   6      172.41      140.33      4.00 o
  -2   4   6      260.59      309.04      5.08 o
  -1   4   6      108.99       76.69      2.78 o
   0   4   6      124.81       92.77      2.73 o
   1   4   6      108.96      136.28      2.99 o
   2   4   6     2268.99     2238.42     15.42 o
   3   4   6      133.07      136.76      3.03 o
   4   4   6      444.08      442.25      5.34 o
   5   4   6       21.58       33.03      2.22 o
   6   4   6      526.11      601.98      7.05 o
   7   4   6       16.14       13.72      2.46 o
   8   4   6       12.91       15.98      2.57 o
   9   4   6       28.01       29.16      3.41 o
  10   4   6       82.22       74.84      4.43 o
  11   4   6       44.58       46.06      4.19 o
  12   4   6       20.98       25.33      4.00 o
  13   4   6       99.84       99.70      6.05 o
  -9   5   6       75.78       78.80      5.72 o
  -8   5   6       29.18       28.26      4.40 o
  -7   5   6      224.72      208.01      6.77 o
  -6   5   6      106.68       96.93      4.84 o
  -5   5   6      145.53      141.20      5.01 o
  -4   5   6       34.36       34.81      3.15 o
  -3   5   6        0.23       -3.15      3.15 o
  -2   5   6       26.44       20.49      2.38 o
  -1   5   6      114.20      117.19      3.38 o
   0   5   6        1.11        7.88      1.54 o
   1   5   6       84.64      178.30      3.53 o
   2   5   6      316.19      421.62      5.10 o
   3   5   6     1312.87     1382.42     12.87 o
   4   5   6       11.29       12.41      1.71 o
   5   5   6      180.03      172.73      3.89 o
   6   5   6      287.32      288.83      5.09 o
   7   5   6      105.05      100.48      3.66 o
   8   5   6       30.54       28.31      2.98 o
   9   5   6      135.74      135.31      4.83 o
  10   5   6       55.03       53.52      4.13 o
  11   5   6      103.57      108.37      5.28 o
  12   5   6       18.91       16.34      4.00 o
  13   5   6       21.87       27.21      4.48 o
  -9   6   6      115.44      112.49      6.68 o
  -8   6   6       79.45       77.94      5.68 o
  -7   6   6        2.94        5.49      3.68 o
  -6   6   6       26.33       33.00      3.85 o
  -5   6   6       37.57       35.54      3.53 o
  -4   6   6        2.68        7.37      2.70 o
  -3   6   6       23.40       22.48      2.60 o
  -2   6   6      119.23      115.42      3.79 o
  -1   6   6       89.99      101.94      3.42 o
   0   6   6      148.11      137.50      3.63 o
   1   6   6      119.40      158.40      3.59 o
   2   6   6     1117.53     1095.85     10.39 o
   3   6   6     1194.56     1270.86     11.23 o
   4   6   6      362.13      412.40      5.56 o
   5   6   6       49.24       55.23      2.73 o
   6   6   6      141.07      139.41      3.92 o
   7   6   6      334.85      311.85      5.77 o
   8   6   6        0.92        1.47      2.34 o
   9   6   6        2.59       -0.22      3.68 o
  10   6   6      114.28      133.45      5.11 o
  11   6   6       52.90       55.42      4.38 o
  12   6   6        5.58        0.00      5.49 o
  13   6   6       20.22       19.31      4.56 o
  -9   7   6       21.28       20.06      5.08 o
  -8   7   6       32.23       29.02      4.78 o
  -7   7   6       17.04       14.92      4.04 o
  -6   7   6        0.55        2.48      4.54 o
  -5   7   6       32.66       41.24      3.92 o
  -4   7   6      142.55      138.84      4.92 o
  -3   7   6       14.69       15.19      2.87 o
  -2   7   6       77.60       67.48      3.30 o
  -1   7   6      435.47      419.89      6.49 o
   0   7   6      237.55      265.32      5.07 o
   1   7   6      634.56      619.67      6.98 o
   2   7   6       74.15       81.52      2.99 o
   3   7   6        1.05       -1.08      2.49 o
   4   7   6      126.75      118.65      3.49 o
   5   7   6       84.67       78.06      2.99 o
   6   7   6       58.06       45.75      2.85 o
   7   7   6      562.89      512.81      7.40 o
   8   7   6       75.42       67.51      3.73 o
   9   7   6       54.19       58.15      3.48 o
  10   7   6       47.58       49.36      3.98 o
  11   7   6       85.97       83.63      5.03 o
  12   7   6        4.35        9.40      3.59 o
  13   7   6        0.11       -1.06      5.54 o
  -8   8   6       12.87        3.62      6.60 o
  -7   8   6        0.58       -0.32      5.46 o
  -6   8   6       27.97       32.06      4.33 o
  -5   8   6       31.00       30.51      3.76 o
  -4   8   6       88.13       95.32      4.74 o
  -3   8   6       47.18       48.94      3.70 o
  -2   8   6       64.25       60.80      3.56 o
  -1   8   6       71.55       83.70      3.51 o
   0   8   6      209.04      224.73      5.08 o
   1   8   6      232.16      230.26      4.81 o
   2   8   6       29.57       38.95      2.55 o
   3   8   6      271.44      243.12      4.81 o
   4   8   6      127.53      142.78      4.00 o
   5   8   6      117.51      104.01      3.66 o
   6   8   6        0.28        1.23      3.06 o
   7   8   6      839.96      822.29      9.53 o
   8   8   6       84.62       91.30      4.08 o
   9   8   6        7.37        7.40      3.04 o
  10   8   6       33.43       37.06      3.72 o
  11   8   6      140.77      138.87      5.93 o
  12   8   6        0.21       -2.26      5.30 o
  13   8   6        4.51       10.41      3.88 o
  -7   9   6        0.40        4.54      5.75 o
  -6   9   6       20.20       19.41      4.19 o
  -5   9   6       42.77       46.66      4.44 o
  -4   9   6      215.25      198.84      6.66 o
  -3   9   6        0.22       -4.40      4.40 o
  -2   9   6      227.29      230.61      5.84 o
  -1   9   6       11.75       12.53      2.66 o
   0   9   6      201.76      195.55      5.11 o
   1   9   6       21.43       28.10      2.64 o
   2   9   6      301.22      306.94      5.75 o
   3   9   6      335.91      338.77      5.94 o
   4   9   6      937.30      870.45      9.18 o
   5   9   6       12.28        8.70      2.57 o
   6   9   6      237.98      236.15      5.44 o
   7   9   6       60.22       54.51      3.56 o
   8   9   6      209.62      221.75      5.91 o
   9   9   6       78.14       67.74      4.10 o
  10   9   6        1.13        1.61      4.04 o
  11   9   6      160.22      159.45      6.05 o
  12   9   6        3.43        1.64      5.83 o
  13   9   6       53.27       41.60      5.38 o
  -7  10   6       32.30       30.54      5.47 o
  -6  10   6       11.37        4.60      4.49 o
  -5  10   6       52.59       50.09      4.84 o
  -4  10   6      126.28      121.68      5.58 o
  -3  10   6       68.61       77.65      4.63 o
  -2  10   6      155.54      138.74      5.20 o
  -1  10   6        4.58        2.20      4.09 o
   0  10   6       14.49       11.35      3.01 o
   1  10   6        2.30        2.16      3.49 o
   2  10   6        3.26        3.61      2.22 o
   3  10   6        2.20        2.44      3.25 o
   4  10   6      550.93      535.64      7.87 o
   5  10   6      449.56      453.46      7.39 o
   6  10   6      320.86      293.97      6.30 o
   7  10   6      247.56      233.57      5.93 o
   8  10   6      149.23      147.26      5.14 o
   9  10   6       68.34       67.88      4.31 o
  10  10   6       14.74       12.30      3.32 o
  11  10   6      254.98      245.59      7.69 o
  12  10   6       28.03       34.37      4.23 o
  13  10   6       44.32       43.71      5.32 o
  -6  11   6       14.27       18.05      4.52 o
  -5  11   6        1.36       -5.40      5.40 o
  -4  11   6       26.04       29.83      4.18 o
  -3  11   6       64.49       63.56      4.34 o
  -2  11   6      182.98      189.91      6.23 o
  -1  11   6       37.90       41.68      3.68 o
   0  11   6        7.28        3.69      4.07 o
   1  11   6        1.27       -3.73      3.73 o
   2  11   6      329.08      316.89      6.69 o
   3  11   6      204.55      188.47      5.28 o
   4  11   6      348.54      340.71      6.84 o
   5  11   6      224.24      214.34      5.71 o
   6  11   6      401.89      392.45      7.47 o
   7  11   6      307.70      318.44      6.93 o
   8  11   6      126.06      120.76      5.34 o
   9  11   6        0.19        4.61      3.00 o
  10  11   6        1.62        4.11      4.51 o
  11  11   6       25.30       23.84      3.98 o
  12  11   6       18.20       16.95      4.47 o
  -5  12   6       12.95       15.77      4.52 o
  -4  12   6        3.46        3.72      5.85 o
  -3  12   6       13.43       12.20      4.00 o
  -2  12   6      132.92      124.88      6.00 o
  -1  12   6        4.17        8.30      3.29 o
   0  12   6       52.08       57.25      4.15 o
   1  12   6      193.06      193.56      5.95 o
   2  12   6      134.13      115.56      4.96 o
   3  12   6       88.08       91.97      4.29 o
   4  12   6       84.05       74.11      4.01 o
   5  12   6       96.17      106.29      4.68 o
   6  12   6       35.11       30.77      3.43 o
   7  12   6       45.45       42.02      3.97 o
   8  12   6      120.21      119.48      5.37 o
   9  12   6       20.79       24.72      3.62 o
  10  12   6       26.39       22.22      4.20 o
  11  12   6        7.04        4.70      5.35 o
  12  12   6       10.19       17.29      3.96 o
  -4  13   6       27.12       30.82      4.86 o
  -3  13   6       37.29       31.76      4.83 o
  -2  13   6        3.69       -3.53      5.45 o
  -1  13   6      118.62      128.20      6.02 o
   0  13   6       20.47       23.74      3.48 o
   1  13   6       69.42       66.58      4.60 o
   2  13   6      155.42      150.71      5.76 o
   3  13   6       63.71       73.56      4.37 o
   4  13   6       29.37       33.12      3.72 o
   5  13   6       83.36       87.01      4.58 o
   6  13   6        5.08        2.69      4.64 o
   7  13   6       24.96       31.50      3.87 o
   8  13   6       14.44        8.34      3.82 o
   9  13   6       45.98       51.24      4.49 o
  10  13   6       20.20       25.76      4.07 o
  11  13   6       17.34       14.17      4.56 o
  -3  14   6       60.32       55.44      5.66 o
  -2  14   6        1.15       -1.41      3.93 o
  -1  14   6        3.76       -2.00      5.66 o
   0  14   6      131.69      122.36      6.37 o
   1  14   6       20.01       18.56      3.88 o
   2  14   6       65.31       65.36      4.74 o
   3  14   6        0.45        2.31      4.67 o
   4  14   6       17.49       21.58      3.61 o
   5  14   6       55.82       54.55      4.57 o
   6  14   6        1.47       -3.83      5.00 o
   7  14   6        4.30        5.32      3.31 o
   8  14   6        9.27        3.80      6.20 o
   9  14   6       24.12       21.61      4.16 o
  10  14   6       34.07       35.91      4.68 o
  11  14   6        4.53       -6.00      6.11 o
  -1  15   6       20.49       21.65      4.75 o
   0  15   6        0.22       -5.26      5.91 o
   1  15   6       27.29       29.97      4.58 o
   2  15   6        5.03       -2.29      5.87 o
   3  15   6        0.17       -4.49      4.88 o
   4  15   6        2.08       -2.54      5.32 o
   5  15   6        3.57        2.55      5.80 o
   6  15   6       10.14       15.51      3.77 o
   7  15   6        3.44       -5.99      5.99 o
   8  15   6       51.62       42.49      4.97 o
   9  15   6      117.09      117.15      6.31 o
  10  15   6        7.83        1.13      6.28 o
   1  16   6        2.68        3.34      5.78 o
   2  16   6        8.68       14.60      3.76 o
   3  16   6        8.77       10.43      4.37 o
   4  16   6       31.21       28.17      4.79 o
   5  16   6       13.84        4.55      5.95 o
   6  16   6       10.35        9.02      4.42 o
   7  16   6        0.13        2.89      5.10 o
   8  16   6       61.02       56.97      5.65 o
  -5 -11   7        2.59        6.52      3.94 o
  -4 -11   7        4.35        4.35      5.83 o
  -3 -11   7        6.64        1.61      4.42 o
  -2 -11   7       26.45       24.49      4.64 o
  -1 -11   7       36.96       35.26      5.01 o
   0 -11   7       17.89       19.68      4.29 o
   1 -11   7        0.78       -5.17      6.05 o
   2 -11   7       40.51       46.33      5.34 o
  -7 -10   7        0.30        1.13      5.62 o
  -6 -10   7        3.94        2.86      5.70 o
  -5 -10   7       40.19       34.90      4.78 o
  -4 -10   7       13.80        9.17      4.58 o
  -3 -10   7        2.62        5.07      3.75 o
  -2 -10   7        9.10        8.25      3.68 o
  -1 -10   7       21.20       26.89      4.17 o
   0 -10   7        4.73        7.38      3.28 o
   1 -10   7       14.75       17.62      3.96 o
   2 -10   7        3.16        1.04      3.80 o
   3 -10   7      184.61      193.18      7.71 o
   4 -10   7        1.87       10.45      4.49 o
  -8  -9   7       38.45       52.75      5.10 o
  -7  -9   7        0.41       -5.59      5.59 o
  -6  -9   7        2.25       -1.99      4.95 o
  -5  -9   7       60.20       55.43      5.01 o
  -4  -9   7       88.30       85.60      5.32 o
  -3  -9   7        4.11        8.51      3.30 o
  -2  -9   7        5.45        2.06      4.84 o
  -1  -9   7       49.73       49.25      4.51 o
   0  -9   7       78.39       84.42      5.00 o
   1  -9   7        2.59       -5.38      5.38 o
   2  -9   7       26.11       26.28      4.08 o
   3  -9   7       78.19       69.21      5.19 o
   4  -9   7       19.01        8.14      4.52 o
   5  -9   7       29.85       29.21      4.56 o
  -9  -8   7       43.82       42.18      5.56 o
  -8  -8   7       41.26       48.41      5.06 o
  -7  -8   7       23.90       21.07      4.39 o
  -6  -8   7       25.10       21.37      4.25 o
  -5  -8   7        7.30        8.96      3.55 o
  -4  -8   7       74.77       79.92      4.94 o
  -3  -8   7       58.91       62.44      4.25 o
  -2  -8   7        3.10        3.74      4.69 o
  -1  -8   7       32.43       29.96      3.85 o
   0  -8   7      102.14      102.37      4.98 o
   1  -8   7        0.31        3.30      2.83 o
   2  -8   7       61.17       62.19      4.46 o
   3  -8   7      127.12      130.39      5.82 o
   4  -8   7       85.62       88.68      5.32 o
   5  -8   7       48.97       46.14      4.72 o
   6  -8   7       44.41       44.92      4.71 o
  -9  -7   7       25.57       25.28      4.60 o
  -8  -7   7       45.50       46.74      4.71 o
  -7  -7   7       56.37       51.60      4.97 o
  -6  -7   7       23.91       26.91      3.85 o
  -5  -7   7        0.15       -1.09      4.24 o
  -4  -7   7       16.77       13.98      3.44 o
  -3  -7   7        9.87       -1.99      4.51 o
  -2  -7   7       26.42       29.30      3.39 o
  -1  -7   7       93.32       75.50      4.27 o
   0  -7   7      144.71      148.70      5.28 o
   1  -7   7      143.75      145.03      5.48 o
   2  -7   7       34.89       31.59      3.39 o
   3  -7   7      165.23      171.55      5.96 o
   4  -7   7      208.50      212.68      6.66 o
   5  -7   7       45.13       55.03      4.40 o
   6  -7   7       28.09       36.69      4.06 o
   7  -7   7       39.29       47.31      4.72 o
 -10  -6   7       21.23       24.56      4.65 o
  -9  -6   7       23.54       19.74      4.55 o
  -8  -6   7        3.71        9.71      3.70 o
  -7  -6   7       91.88       80.16      5.29 o
  -6  -6   7      163.47      152.30      5.98 o
  -5  -6   7       54.83       60.30      3.98 o
  -4  -6   7       18.61       16.36      3.14 o
  -3  -6   7      211.47      201.44      5.85 o
  -2  -6   7       25.12       21.09      3.15 o
  -1  -6   7      516.50      489.97      8.13 o
   0  -6   7      169.44      169.73      5.26 o
   1  -6   7       14.63       12.59      2.94 o
   2  -6   7       57.43       66.58      3.90 o
   3  -6   7        1.19       -4.37      4.37 o
   4  -6   7      376.74      404.52      8.11 o
   5  -6   7        4.89       14.33      3.15 o
   6  -6   7        3.95        9.93      3.48 o
   7  -6   7        0.99        0.00      5.07 o
   8  -6   7        6.64        5.34      4.21 o
 -10  -5   7        6.50        9.90      4.14 o
  -9  -5   7       26.81       36.60      4.36 o
  -8  -5   7       33.01       30.95      4.02 o
  -7  -5   7      123.12      127.42      5.69 o
  -6  -5   7       21.58       23.57      3.33 o
  -5  -5   7       25.26       22.51      3.20 o
  -4  -5   7        0.18        2.43      3.50 o
  -3  -5   7      637.05      576.59      8.71 o
  -2  -5   7        9.10        9.45      2.53 o
  -1  -5   7       17.29       17.31      2.62 o
   0  -5   7       36.60       30.16      2.97 o
   1  -5   7      254.16      254.09      5.77 o
   2  -5   7        1.76       -1.24      3.49 o
   3  -5   7       19.68       18.74      2.99 o
   4  -5   7       28.24       32.93      3.24 o
   5  -5   7       56.93       59.72      4.08 o
   6  -5   7       23.42       18.30      3.37 o
   7  -5   7        0.95       -2.40      4.58 o
   8  -5   7       21.60       19.45      4.08 o
   9  -5   7       10.05       13.39      4.16 o
 -10  -4   7        6.97       15.76      3.99 o
  -9  -4   7        1.65        1.30      5.37 o
  -8  -4   7        3.64        2.94      4.82 o
  -7  -4   7      111.95      102.20      5.02 o
  -6  -4   7       60.10       60.61      4.16 o
  -5  -4   7        5.31        6.92      2.57 o
  -4  -4   7       12.80       11.14      2.75 o
  -3  -4   7      244.04      245.93      5.68 o
  -2  -4   7       49.88       46.98      3.14 o
  -1  -4   7      149.43      145.94      4.20 o
   0  -4   7       18.93       13.34      2.40 o
   1  -4   7      651.57      609.04      8.04 o
   2  -4   7       10.90       11.38      2.38 o
   3  -4   7       22.87       19.94      2.70 o
   4  -4   7       19.58       26.71      2.80 o
   5  -4   7       76.89       68.72      4.08 o
   6  -4   7      100.28      116.61      4.85 o
   7  -4   7        1.20       -1.66      4.65 o
   8  -4   7       71.31       66.08      4.94 o
   9  -4   7        2.57        5.22      3.78 o
  10  -4   7       29.73       32.86      4.65 o
 -10  -3   7        9.71        0.00      6.57 o
  -9  -3   7        0.70       -5.00      5.00 o
  -8  -3   7        4.24        4.58      5.09 o
  -7  -3   7       71.37       66.88      4.29 o
  -6  -3   7      113.64      111.67      4.79 o
  -5  -3   7      216.83      195.42      5.52 o
  -4  -3   7        3.67        8.91      2.38 o
  -3  -3   7       73.40       80.20      3.50 o
  -2  -3   7       62.46       56.19      2.99 o
  -1  -3   7       54.01       43.28      2.65 o
   0  -3   7      331.42      334.59      5.70 o
   1  -3   7      234.12      226.20      4.90 o
   2  -3   7       31.83       36.54      2.71 o
   3  -3   7      291.86      274.33      5.55 o
   4  -3   7       82.20       89.21      3.61 o
   5  -3   7       26.73       22.13      3.08 o
   6  -3   7      185.11      185.00      5.54 o
   7  -3   7        1.15       -0.26      4.21 o
   8  -3   7      150.55      154.33      5.82 o
   9  -3   7       61.87       62.49      5.18 o
  10  -3   7        0.17        1.40      5.59 o
 -10  -2   7       26.06       16.29      4.75 o
  -9  -2   7       28.66       25.66      4.57 o
  -8  -2   7       19.40       13.84      3.78 o
  -7  -2   7        0.24        1.27      4.25 o
  -6  -2   7      100.16       94.13      4.32 o
  -5  -2   7      580.90      563.74      8.62 o
  -4  -2   7        1.21        0.74      2.31 o
  -3  -2   7        9.35        4.23      2.33 o
  -2  -2   7      254.61      209.19      4.65 o
  -1  -2   7      167.00      179.19      4.23 o
   0  -2   7       20.56       18.87      2.09 o
   1  -2   7      469.83      451.05      6.20 o
   2  -2   7      108.28      102.38      3.32 o
   3  -2   7      234.60      276.86      5.23 o
   4  -2   7      281.25      260.43      5.44 o
   5  -2   7     1146.63     1109.08     10.93 o
   6  -2   7        9.77       11.94      2.94 o
   7  -2   7      140.75      137.70      5.04 o
   8  -2   7        2.25        2.78      3.03 o
   9  -2   7       62.14       68.23      4.93 o
  10  -2   7       78.52       87.71      5.34 o
  11  -2   7        5.41       11.53      3.74 o
 -10  -1   7       15.28       16.44      4.25 o
  -9  -1   7       16.13       20.35      3.91 o
  -8  -1   7       52.56       64.48      4.50 o
  -7  -1   7        8.40        7.24      3.11 o
  -6  -1   7       44.97       45.28      3.66 o
  -5  -1   7      299.55      287.29      6.16 o
  -4  -1   7       82.55       73.77      3.51 o
  -3  -1   7      235.54      203.71      4.69 o
  -2  -1   7      510.36      432.41      6.12 o
  -1  -1   7       92.39      116.17      3.41 o
   0  -1   7      184.08      181.78      3.94 o
   1  -1   7      599.59      630.28      6.84 o
   2  -1   7      264.25      282.44      4.84 o
   3  -1   7      465.73      454.71      6.17 o
   4  -1   7      427.29      420.68      6.25 o
   5  -1   7      562.71      529.61      7.36 o
   6  -1   7       19.30       25.72      2.74 o
   7  -1   7       41.54       43.38      3.55 o
   8  -1   7       25.12       21.41      3.49 o
   9  -1   7        0.28       -4.66      4.66 o
  10  -1   7      119.03      110.33      5.59 o
  11  -1   7       37.02       32.62      4.84 o
 -10   0   7        1.31        1.40      5.14 o
  -9   0   7       92.28      106.63      5.77 o
  -8   0   7      110.65      111.38      5.46 o
  -7   0   7        7.01       10.70      2.99 o
  -6   0   7      257.23      248.62      6.25 o
  -5   0   7       40.29       35.24      3.14 o
  -4   0   7       51.32       54.55      3.11 o
  -3   0   7      388.59      365.05      5.97 o
  -2   0   7       74.72       76.43      3.05 o
  -1   0   7     1668.29     1651.82     15.38 o
   0   0   7        6.82        6.48      1.66 o
   1   0   7       28.69       29.10      2.10 o
   2   0   7      991.39      926.56      9.82 o
   3   0   7      353.20      339.84      5.18 o
   4   0   7      785.04      817.32      8.16 o
   5   0   7      171.76      160.54      4.24 o
   6   0   7        1.61       -3.27      3.27 o
   7   0   7      253.13      258.47      5.92 o
   8   0   7      210.45      202.12      5.81 o
   9   0   7       82.11       82.00      4.59 o
  10   0   7       11.17        4.42      5.24 o
  11   0   7       29.28       31.41      4.54 o
  12   0   7       61.60       54.84      5.38 o
 -10   1   7       22.18       21.17      4.65 o
  -9   1   7       49.54       50.68      4.82 o
  -8   1   7      134.81      137.92      6.10 o
  -7   1   7        9.13        9.78      3.17 o
  -6   1   7       19.68       13.31      3.07 o
  -5   1   7      365.92      369.71      6.86 o
  -4   1   7        7.31        2.77      2.24 o
  -3   1   7       71.17       78.53      3.22 o
  -2   1   7      797.37      799.66      7.96 o
  -1   1   7      962.90      931.69      9.87 o
   0   1   7      452.43      476.52      5.69 o
   1   1   7       48.92       33.04      2.10 o
   2   1   7     1014.54     1018.51      9.90 o
   3   1   7        0.45       -1.38      2.27 o
   4   1   7      690.72      716.16      7.41 o
   5   1   7      123.23      127.96      3.83 o
   6   1   7       35.88       34.78      2.65 o
   7   1   7      469.00      473.34      7.44 o
   8   1   7      156.54      168.86      5.13 o
   9   1   7      101.29       93.56      4.52 o
  10   1   7       24.44       21.13      3.91 o
  11   1   7       13.68       17.11      3.88 o
  12   1   7       48.80       47.37      4.92 o
 -10   2   7        5.92        3.26      5.79 o
  -9   2   7       65.22       56.86      5.14 o
  -8   2   7       17.68       18.44      3.81 o
  -7   2   7      105.23      101.11      5.22 o
  -6   2   7       16.96       26.40      3.27 o
  -5   2   7       80.26       72.04      4.07 o
  -4   2   7      403.10      402.23      6.72 o
  -3   2   7      442.08      441.21      6.56 o
  -2   2   7      831.00      760.72      7.87 o
  -1   2   7     1240.73     1279.07     11.52 o
   0   2   7      399.06      308.29      4.67 o
   1   2   7       67.59       62.04      2.50 o
   2   2   7      253.52      249.72      4.16 o
   3   2   7       39.46       52.77      2.40 o
   4   2   7        2.72        1.05      2.48 o
   5   2   7      239.22      267.45      4.86 o
   6   2   7      694.80      693.39      8.12 o
   7   2   7       40.49       39.75      2.91 o
   8   2   7     1064.40     1003.53     11.15 o
   9   2   7       24.19       24.35      3.25 o
  10   2   7       68.29       75.50      4.50 o
  11   2   7       26.16       31.76      4.06 o
  12   2   7        7.28       19.72      3.90 o
  13   2   7        3.22        1.91      4.42 o
 -10   3   7        1.81        8.38      4.04 o
  -9   3   7       29.17       28.30      4.45 o
  -8   3   7       28.11       24.44      4.09 o
  -7   3   7      122.45      142.55      5.66 o
  -6   3   7       11.44       11.27      3.03 o
  -5   3   7      200.93      215.30      5.67 o
  -4   3   7      286.27      293.96      5.96 o
  -3   3   7      548.38      521.18      7.18 o
  -2   3   7      173.92      195.76      4.32 o
  -1   3   7      104.04       93.32      3.08 o
   0   3   7      967.86      908.78      9.38 o
   1   3   7     1355.03     1380.66     12.94 o
   2   3   7       35.65       30.07      1.89 o
   3   3   7        3.54        1.52      2.25 o
   4   3   7        0.32        1.52      2.20 o
   5   3   7        0.32        4.59      1.76 o
   6   3   7     3844.94     3789.68     25.45 o
   7   3   7      222.69      221.94      5.25 o
   8   3   7      168.70      187.55      5.19 o
   9   3   7      110.25      111.36      4.60 o
  10   3   7        0.40        2.63      4.21 o
  11   3   7       12.03       12.91      3.53 o
  12   3   7        0.23       -5.17      5.17 o
  13   3   7        8.84       15.86      4.48 o
 -10   4   7       21.79       26.54      5.16 o
  -9   4   7        0.38        4.83      5.09 o
  -8   4   7        2.19       -1.54      5.27 o
  -7   4   7      143.71      127.98      5.88 o
  -6   4   7       35.35       39.77      4.06 o
  -5   4   7      310.03      310.97      6.76 o
  -4   4   7       22.09       20.19      2.77 o
  -3   4   7       76.58       94.07      3.75 o
  -2   4   7       74.25       69.90      2.99 o
  -1   4   7      510.04      542.34      6.53 o
   0   4   7       57.26       46.38      2.41 o
   1   4   7       50.34       58.44      2.45 o
   2   4   7      796.40      829.08      7.93 o
   3   4   7      124.44      109.77      3.01 o
   4   4   7       13.10       15.77      1.93 o
   5   4   7      258.19      239.09      4.50 o
   6   4   7      875.26      823.89      8.52 o
   7   4   7       63.00       58.69      3.26 o
   8   4   7       63.53       66.56      3.61 o
   9   4   7        2.85        3.88      3.91 o
  10   4   7       60.81       63.72      3.95 o
  11   4   7        0.43        3.20      4.20 o
  12   4   7        0.22       -5.48      5.48 o
  13   4   7        8.48        8.78      4.10 o
  -9   5   7        5.58        7.88      4.35 o
  -8   5   7        7.85        3.84      6.13 o
  -7   5   7      115.63      112.97      5.86 o
  -6   5   7       16.30       14.60      3.58 o
  -5   5   7      220.29      234.36      6.14 o
  -4   5   7      251.06      253.59      6.01 o
  -3   5   7        0.34        2.31      3.23 o
  -2   5   7       68.84       79.88      3.41 o
  -1   5   7      258.21      256.14      4.79 o
   0   5   7        2.75        0.52      2.34 o
   1   5   7        3.48        9.13      1.74 o
   2   5   7      463.94      525.09      6.01 o
   3   5   7      698.80      750.87      7.84 o
   4   5   7       15.37       17.44      1.92 o
   5   5   7      118.08      110.90      3.43 o
   6   5   7      245.38      263.07      5.18 o
   7   5   7       51.45       48.70      3.11 o
   8   5   7       38.90       36.81      3.13 o
   9   5   7       61.71       66.20      3.87 o
  10   5   7      245.94      248.06      6.52 o
  11   5   7       11.92       17.94      3.25 o
  12   5   7        0.80        0.64      3.61 o
  13   5   7        2.38       -1.08      5.54 o
  -9   6   7        4.92        6.18      4.43 o
  -8   6   7       22.45       22.84      4.44 o
  -7   6   7        2.99       -3.31      5.26 o
  -6   6   7       30.60       34.72      4.09 o
  -5   6   7       24.80       29.87      3.60 o
  -4   6   7       98.86       85.82      4.27 o
  -3   6   7      219.61      226.41      5.58 o
  -2   6   7      187.84      174.68      4.67 o
  -1   6   7       54.27       51.10      2.90 o
   0   6   7       39.71       43.47      2.64 o
   1   6   7       31.57       16.69      2.06 o
   2   6   7      130.30      148.06      3.65 o
   3   6   7      694.25      653.95      6.98 o
   4   6   7       15.98       18.02      2.10 o
   5   6   7      172.44      186.88      4.33 o
   6   6   7       93.68       90.34      3.45 o
   7   6   7       21.39       28.11      2.67 o
   8   6   7        4.90       -1.42      3.50 o
   9   6   7        3.62        6.60      2.68 o
  10   6   7      268.90      284.20      7.06 o
  11   6   7       51.66       48.53      4.32 o
  12   6   7        3.25        5.29      3.41 o
  13   6   7       18.12       21.82      4.21 o
  -8   7   7       29.76       28.53      4.73 o
  -7   7   7        9.18       10.98      3.87 o
  -6   7   7        0.27        2.57      4.72 o
  -5   7   7       10.41        4.09      4.80 o
  -4   7   7       22.12       27.50      3.26 o
  -3   7   7      162.59      162.43      5.04 o
  -2   7   7       72.76       69.33      3.48 o
  -1   7   7      200.96      220.76      5.03 o
   0   7   7      376.87      363.90      5.97 o
   1   7   7      135.47      135.10      3.75 o
   2   7   7      271.02      267.23      4.87 o
   3   7   7      242.40      258.75      4.82 o
   4   7   7      314.80      329.34      5.53 o
   5   7   7       73.00       63.35      3.07 o
   6   7   7      206.29      171.11      4.50 o
   7   7   7      331.18      320.39      6.10 o
   8   7   7       72.21       67.37      3.65 o
   9   7   7       59.90       54.41      3.71 o
  10   7   7      176.16      175.18      5.90 o
  11   7   7      121.77      120.27      5.60 o
  12   7   7      195.45      214.54      7.00 o
  13   7   7       36.07       38.31      4.59 o
  -8   8   7        7.46        9.57      4.47 o
  -7   8   7        6.09        2.54      4.61 o
  -6   8   7        1.23        2.74      5.04 o
  -5   8   7        2.38       -2.75      4.96 o
  -4   8   7       99.32       88.98      4.85 o
  -3   8   7      297.67      285.17      6.80 o
  -2   8   7       22.52       19.76      3.10 o
  -1   8   7        7.23        7.47      2.37 o
   0   8   7      829.20      815.12      9.19 o
   1   8   7       35.13       31.34      2.68 o
   2   8   7        2.62        0.63      3.06 o
   3   8   7      479.96      484.03      6.75 o
   4   8   7       53.62       49.14      3.03 o
   5   8   7      139.80      135.19      4.08 o
   6   8   7        0.66        1.63      2.86 o
   7   8   7      182.59      191.16      5.16 o
   8   8   7      638.98      609.15      8.87 o
   9   8   7      229.53      226.42      6.14 o
  10   8   7       68.86       66.95      4.41 o
  11   8   7      104.06       99.24      5.25 o
  12   8   7      151.08      151.99      6.43 o
  13   8   7       57.79       47.45      5.39 o
  -7   9   7        0.36        0.00      6.75 o
  -6   9   7        2.29        0.98      5.81 o
  -5   9   7        7.65        1.48      5.28 o
  -4   9   7      117.56      118.77      5.64 o
  -3   9   7       88.98       99.00      5.02 o
  -2   9   7       30.62       33.35      3.27 o
  -1   9   7       66.87       72.07      3.71 o
   0   9   7      451.38      464.86      7.53 o
   1   9   7      836.58      801.50      9.24 o
   2   9   7        6.82       12.20      2.61 o
   3   9   7       28.09       35.44      2.71 o
   4   9   7     1089.22     1123.93     11.70 o
   5   9   7        4.09       -1.29      3.54 o
   6   9   7      330.89      310.44      6.09 o
   7   9   7      270.62      269.47      6.06 o
   8   9   7       72.00       70.45      3.99 o
   9   9   7      159.69      151.45      5.51 o
  10   9   7       29.29       27.53      3.84 o
  11   9   7      106.43      109.28      5.49 o
  12   9   7       83.72       73.36      5.51 o
  13   9   7       29.45       29.67      4.67 o
  -6  10   7        6.06        8.45      4.20 o
  -5  10   7       12.03       12.99      4.22 o
  -4  10   7       36.36       33.35      4.36 o
  -3  10   7      200.88      173.26      6.44 o
  -2  10   7      115.38      132.93      5.35 o
  -1  10   7       79.40       82.94      4.38 o
   0  10   7      490.92      481.62      8.01 o
   1  10   7      142.84      143.56      4.69 o
   2  10   7      119.93      109.10      4.23 o
   3  10   7       62.39       54.48      3.42 o
   4  10   7      193.09      188.02      5.07 o
   5  10   7       15.55       13.56      2.73 o
   6  10   7      223.64      210.14      5.52 o
   7  10   7       35.14       34.36      3.37 o
   8  10   7      296.03      307.60      7.03 o
   9  10   7      102.18      111.04      4.84 o
  10  10   7        7.15        6.38      3.49 o
  11  10   7       99.75       92.90      5.61 o
  12  10   7       58.82       73.66      5.05 o
  13  10   7        1.37       -1.50      5.97 o
  -6  11   7       56.82       52.12      5.94 o
  -5  11   7       23.34       25.18      4.58 o
  -4  11   7        3.63        4.14      5.18 o
  -3  11   7       15.09       23.45      3.81 o
  -2  11   7      168.51      161.92      6.01 o
  -1  11   7       39.86       44.87      3.60 o
   0  11   7       29.24       25.81      3.51 o
   1  11   7      308.32      300.45      6.87 o
   2  11   7        8.16        6.79      2.78 o
   3  11   7       17.02       21.14      2.87 o
   4  11   7      240.71      229.97      5.90 o
   5  11   7        0.31        5.29      2.41 o
   6  11   7      133.00      126.65      4.80 o
   7  11   7      101.73       94.90      4.70 o
   8  11   7       78.13       79.93      4.29 o
   9  11   7       61.86       61.15      4.52 o
  10  11   7       18.84       19.63      3.94 o
  11  11   7        3.73       -1.94      5.60 o
  12  11   7       31.23       28.39      4.63 o
  -5  12   7       25.61       17.67      5.10 o
  -4  12   7        0.40       -3.47      4.16 o
  -3  12   7        0.12       -5.51      5.51 o
  -2  12   7       57.02       69.37      4.84 o
  -1  12   7      123.74      121.22      5.63 o
   0  12   7       38.69       29.55      3.74 o
   1  12   7      144.97      146.87      5.57 o
   2  12   7       62.70       67.03      4.02 o
   3  12   7        7.31        8.86      2.95 o
   4  12   7       87.94       89.55      4.51 o
   5  12   7        3.59        2.90      2.98 o
   6  12   7        2.62       -0.99      4.45 o
   7  12   7       52.34       45.86      4.11 o
   8  12   7      140.29      137.93      5.73 o
   9  12   7        0.66        3.22      4.51 o
  10  12   7       64.41       62.12      4.84 o
  11  12   7        4.87       -5.51      5.51 o
  12  12   7        1.22       -1.83      5.91 o
  -4  13   7        2.00       10.19      4.33 o
  -3  13   7       43.38       44.39      5.17 o
  -2  13   7       22.81       13.93      4.06 o
  -1  13   7       16.80        9.24      3.94 o
   0  13   7        1.25       -5.09      5.09 o
   1  13   7       18.15       19.56      3.82 o
   2  13   7      167.03      177.57      6.06 o
   3  13   7        0.36        1.06      4.39 o
   4  13   7        6.53       11.87      3.15 o
   5  13   7        8.12        9.97      3.36 o
   6  13   7        0.58       -1.09      4.49 o
   7  13   7        4.72       11.27      3.21 o
   8  13   7       20.14       21.40      4.01 o
   9  13   7       10.85        4.68      3.90 o
  10  13   7       94.51       77.16      5.53 o
  11  13   7       14.57       13.54      4.11 o
  12  13   7        2.29       -5.37      5.76 o
  -3  14   7        7.22       -1.91      6.17 o
  -2  14   7       73.94       80.35      5.54 o
  -1  14   7        5.07        7.29      3.94 o
   0  14   7        0.90        0.97      5.61 o
   1  14   7       10.32        4.02      5.09 o
   2  14   7       93.25       92.09      5.32 o
   3  14   7      132.68      133.24      5.92 o
   4  14   7       33.14       34.06      3.87 o
   5  14   7       19.37       12.58      3.82 o
   6  14   7        6.12       11.75      3.46 o
   7  14   7       15.31       22.67      3.55 o
   8  14   7        9.53       10.99      3.58 o
   9  14   7        5.07        8.03      3.62 o
  10  14   7       16.68       11.85      4.33 o
  11  14   7       25.87       31.82      4.57 o
  -1  15   7       33.40       33.89      5.04 o
   0  15   7        1.65        2.13      5.76 o
   1  15   7        2.79       -3.41      5.93 o
   2  15   7       49.04       47.29      4.84 o
   3  15   7        0.91       -0.32      5.09 o
   4  15   7        9.65       10.31      4.04 o
   5  15   7       17.33       14.85      3.90 o
   6  15   7        0.27        4.42      3.48 o
   7  15   7        0.41       -5.80      5.80 o
   8  15   7        1.30        4.67      3.90 o
   9  15   7        2.12        5.95      3.87 o
  10  15   7       24.20       38.87      4.41 o
   1  16   7        1.59       11.12      4.10 o
   2  16   7        5.45       10.24      4.11 o
   3  16   7        0.11        3.05      3.56 o
   4  16   7        9.41       11.33      3.90 o
   5  16   7       55.71       63.15      5.04 o
   6  16   7       76.51       75.68      5.58 o
   7  16   7        0.16        4.36      5.04 o
   8  16   7        6.48       10.85      4.33 o
  -3 -11   8        4.89        5.54      4.31 o
  -2 -11   8       11.76       14.04      4.32 o
  -1 -11   8        3.14       11.80      4.05 o
  -6 -10   8       12.99        6.52      4.51 o
  -5 -10   8       15.21        7.38      4.38 o
  -4 -10   8       81.85       76.71      5.76 o
  -3 -10   8        5.22       10.01      3.72 o
  -2 -10   8       35.47       41.74      4.67 o
  -1 -10   8       19.97       17.04      4.31 o
   0 -10   8        4.57        2.82      6.17 o
   1 -10   8       32.70       31.39      4.52 o
   2 -10   8        2.20        2.58      5.67 o
  -7  -9   8       27.98       20.50      4.94 o
  -6  -9   8        1.53       10.01      3.77 o
  -5  -9   8       13.05        8.90      4.00 o
  -4  -9   8       92.43       99.21      5.87 o
  -3  -9   8       54.33       64.53      4.96 o
  -2  -9   8       64.31       60.45      4.87 o
  -1  -9   8       38.87       43.16      4.54 o
   0  -9   8       62.58       53.95      4.74 o
   1  -9   8        2.68        4.74      3.49 o
   2  -9   8        7.60        9.76      3.54 o
   3  -9   8       44.71       54.12      4.93 o
   4  -9   8       42.28       35.45      4.72 o
  -8  -8   8       30.44       31.47      5.05 o
  -7  -8   8       63.19       72.36      5.27 o
  -6  -8   8       23.60       19.89      4.33 o
  -5  -8   8       47.16       46.57      4.70 o
  -4  -8   8      208.19      217.65      7.30 o
  -3  -8   8       55.06       58.50      4.38 o
  -2  -8   8      187.06      204.87      6.64 o
  -1  -8   8        0.30        1.88      3.38 o
   0  -8   8       38.55       38.85      4.12 o
   1  -8   8        0.18       -4.58      4.58 o
   2  -8   8       19.53       21.73      3.92 o
   3  -8   8       15.96       19.30      3.69 o
   4  -8   8       17.42       16.77      4.00 o
   5  -8   8        7.33        2.84      4.03 o
   6  -8   8        1.91       -0.19      4.40 o
  -8  -7   8       24.10       25.42      4.66 o
  -7  -7   8       86.36       85.31      5.58 o
  -6  -7   8      108.26      112.11      5.56 o
  -5  -7   8       58.13       52.08      4.71 o
  -4  -7   8       80.43       80.01      4.81 o
  -3  -7   8       10.03        4.08      4.97 o
  -2  -7   8        0.28        2.40      3.88 o
  -1  -7   8       50.34       50.26      4.00 o
   0  -7   8       26.02       29.06      3.57 o
   1  -7   8        9.68        2.42      4.77 o
   2  -7   8        1.16        0.97      3.28 o
   3  -7   8        5.32       11.45      3.35 o
   4  -7   8       43.64       43.10      4.48 o
   5  -7   8       20.63       21.45      4.16 o
   6  -7   8        6.85        7.82      4.09 o
   7  -7   8       17.29       12.71      4.87 o
  -9  -6   8       11.33       18.88      4.25 o
  -8  -6   8       36.23       35.02      4.70 o
  -7  -6   8       20.76       22.47      4.25 o
  -6  -6   8       79.16       76.17      4.93 o
  -5  -6   8       40.33       49.33      4.08 o
  -4  -6   8        1.52        8.63      2.92 o
  -3  -6   8      130.22      113.35      4.89 o
  -2  -6   8       59.61       53.37      3.91 o
  -1  -6   8       32.91       30.18      3.31 o
   0  -6   8       91.00       85.83      4.16 o
   1  -6   8       10.85       13.28      3.15 o
   2  -6   8      103.08       95.84      4.76 o
   3  -6   8       40.65       40.77      3.71 o
   4  -6   8        1.70       -1.11      4.38 o
   5  -6   8      101.53      106.43      5.49 o
   6  -6   8        0.56       -0.63      5.10 o
   7  -6   8       20.60       12.06      4.42 o
   8  -6   8       23.48       20.91      4.41 o
  -9  -5   8        5.04        1.61      4.16 o
  -8  -5   8        1.94        4.92      5.29 o
  -7  -5   8       16.48        8.74      3.69 o
  -6  -5   8       90.31       93.22      5.08 o
  -5  -5   8       13.25       15.94      3.24 o
  -4  -5   8        1.26        1.71      4.05 o
  -3  -5   8       27.88       25.10      3.13 o
  -2  -5   8        8.11        9.36      2.69 o
  -1  -5   8       19.01       17.13      3.12 o
   0  -5   8       70.69       82.45      3.97 o
   1  -5   8      106.44       96.56      4.36 o
   2  -5   8       32.27       36.89      3.45 o
   3  -5   8       13.61       14.55      3.15 o
   4  -5   8       33.98       36.31      3.55 o
   5  -5   8       55.96       48.93      4.34 o
   6  -5   8       64.33       67.60      4.89 o
   7  -5   8        5.32        9.53      3.48 o
   8  -5   8       16.14       20.41      4.10 o
   9  -5   8       38.42       35.86      5.18 o
 -10  -4   8       28.41       19.98      5.03 o
  -9  -4   8        2.11        3.47      5.49 o
  -8  -4   8        4.89       14.24      3.42 o
  -7  -4   8        1.27       -3.76      5.01 o
  -6  -4   8       93.68       90.73      4.84 o
  -5  -4   8       11.80       10.65      3.11 o
  -4  -4   8       38.59       36.58      3.33 o
  -3  -4   8       33.62       31.44      3.17 o
  -2  -4   8      168.27      153.98      5.01 o
  -1  -4   8      512.15      514.54      7.95 o
   0  -4   8       31.13       33.20      2.93 o
   1  -4   8      289.94      285.24      6.18 o
   2  -4   8       27.61       30.21      3.17 o
   3  -4   8      102.74       82.87      4.16 o
   4  -4   8        0.48       -3.45      3.72 o
   5  -4   8       53.91       64.03      4.06 o
   6  -4   8        4.27        1.21      3.22 o
   7  -4   8        0.14       -4.87      4.87 o
   8  -4   8       18.31       17.32      3.85 o
   9  -4   8      107.15      119.09      6.03 o
 -10  -3   8       28.51       23.18      5.37 o
  -9  -3   8        0.08       -0.34      5.25 o
  -8  -3   8       13.65       10.47      3.66 o
  -7  -3   8       18.85       22.36      3.70 o
  -6  -3   8       71.03       69.75      4.38 o
  -5  -3   8        0.36        1.16      3.60 o
  -4  -3   8       65.17       59.54      3.75 o
  -3  -3   8      379.03      363.60      6.78 o
  -2  -3   8      752.56      764.54      9.20 o
  -1  -3   8      337.91      321.58      6.21 o
   0  -3   8        0.22        0.27      2.10 o
   1  -3   8       53.39       46.38      3.21 o
   2  -3   8       11.98       10.85      2.53 o
   3  -3   8      103.54      115.63      4.23 o
   4  -3   8       26.60       27.38      2.98 o
   5  -3   8        3.24        6.57      2.61 o
   6  -3   8      176.06      171.47      5.61 o
   7  -3   8        9.56       13.95      3.08 o
   8  -3   8        3.46        4.77      5.04 o
   9  -3   8      447.14      458.96      9.94 o
  10  -3   8       10.06       14.49      4.26 o
 -10  -2   8        3.96        5.21      5.86 o
  -9  -2   8       12.47       10.10      4.16 o
  -8  -2   8        3.94        8.20      3.68 o
  -7  -2   8        2.75        6.44      3.06 o
  -6  -2   8       21.11       25.63      3.37 o
  -5  -2   8      128.94      121.22      4.91 o
  -4  -2   8      367.67      339.39      6.70 o
  -3  -2   8      132.18      131.78      4.39 o
  -2  -2   8      933.34      831.93      9.30 o
  -1  -2   8       28.75       27.37      2.80 o
   0  -2   8        3.41        8.83      2.00 o
   1  -2   8       72.09       63.87      3.20 o
   2  -2   8        0.27        2.56      2.87 o
   3  -2   8       41.63       43.39      3.03 o
   4  -2   8        4.54        5.85      2.25 o
   5  -2   8      169.14      163.20      5.10 o
   6  -2   8      196.75      193.62      5.49 o
   7  -2   8      319.60      317.38      7.16 o
   8  -2   8        5.22        0.42      3.54 o
   9  -2   8       77.68       78.91      5.01 o
  10  -2   8      154.08      168.31      6.81 o
  11  -2   8        8.75        3.77      6.44 o
 -10  -1   8        0.15        2.97      4.03 o
  -9  -1   8       36.30       43.09      4.83 o
  -8  -1   8       29.04       27.04      4.46 o
  -7  -1   8       14.00        9.45      3.54 o
  -6  -1   8       40.79       47.36      3.79 o
  -5  -1   8        3.88        6.02      2.62 o
  -4  -1   8      543.96      547.90      8.28 o
  -3  -1   8      266.66      236.37      5.43 o
  -2  -1   8      510.92      532.69      7.36 o
  -1  -1   8      265.76      254.52      5.17 o
   0  -1   8        3.31        5.45      1.86 o
   1  -1   8       92.17      104.60      3.51 o
   2  -1   8       41.41       35.06      2.59 o
   3  -1   8      385.14      422.70      6.45 o
   4  -1   8        4.84        0.88      3.03 o
   5  -1   8      126.65      105.79      3.96 o
   6  -1   8      421.12      411.67      7.38 o
   7  -1   8      262.82      271.92      6.45 o
   8  -1   8       11.87       11.91      3.11 o
   9  -1   8       21.97       25.93      3.82 o
  10  -1   8       46.66       46.33      4.42 o
  11  -1   8       77.88       75.38      6.01 o
 -10   0   8        1.51       -6.15      6.15 o
  -9   0   8       36.69       33.42      4.58 o
  -8   0   8      171.22      198.69      6.95 o
  -7   0   8        2.50        2.01      3.11 o
  -6   0   8       77.89       82.41      4.45 o
  -5   0   8      441.78      449.90      7.89 o
  -4   0   8      145.18      137.51      4.42 o
  -3   0   8      170.13      183.34      4.68 o
  -2   0   8       92.52       78.42      3.38 o
  -1   0   8       35.49       41.95      2.53 o
   0   0   8      965.45     1005.97      9.92 o
   1   0   8       40.27       48.50      2.54 o
   2   0   8      146.92      143.36      3.84 o
   3   0   8      233.89      236.87      4.79 o
   4   0   8      415.50      412.70      6.40 o
   5   0   8      123.19      118.83      4.08 o
   6   0   8      183.59      172.61      4.99 o
   7   0   8      428.87      418.02      7.53 o
   8   0   8      100.48      110.55      4.67 o
   9   0   8        0.49        3.58      4.43 o
  10   0   8       79.98       81.15      5.17 o
  11   0   8       24.08       18.33      4.27 o
  12   0   8       10.41       14.09      4.48 o
 -10   1   8       10.34       17.27      4.25 o
  -9   1   8       33.65       42.46      5.09 o
  -8   1   8      114.48      122.02      6.03 o
  -7   1   8       63.52       62.12      4.60 o
  -6   1   8        0.32       -4.58      4.58 o
  -5   1   8      327.33      312.33      6.71 o
  -4   1   8       60.96       71.26      3.66 o
  -3   1   8       13.76       14.51      2.34 o
  -2   1   8       34.81       27.87      2.61 o
  -1   1   8      320.79      314.56      5.38 o
   0   1   8     2229.58     2108.91     17.87 o
   1   1   8      691.07      688.50      7.26 o
   2   1   8       76.45       68.84      2.80 o
   3   1   8      184.09      177.17      4.04 o
   4   1   8     1128.43     1143.38     12.00 o
   5   1   8      786.39      733.16      8.32 o
   6   1   8        2.29       -3.19      3.19 o
   7   1   8       18.26       26.20      2.82 o
   8   1   8       30.40       23.26      3.28 o
   9   1   8        2.68        2.62      4.33 o
  10   1   8      140.24      137.00      5.78 o
  11   1   8        6.44        3.93      3.77 o
  12   1   8       10.26        7.13      4.40 o
 -10   2   8        1.48       10.30      4.05 o
  -9   2   8        6.72        3.76      5.49 o
  -8   2   8      112.77      109.20      6.19 o
  -7   2   8       22.13       28.01      3.66 o
  -6   2   8        2.00       -1.71      3.95 o
  -5   2   8       35.37       37.62      3.37 o
  -4   2   8        4.47        8.21      2.73 o
  -3   2   8      301.87      277.47      5.71 o
  -2   2   8      119.17      115.92      3.66 o
  -1   2   8      669.10      594.39      7.11 o
   0   2   8     1191.81     1226.05     11.75 o
   1   2   8     1100.96     1063.23     10.74 o
   2   2   8      568.79      518.77      6.19 o
   3   2   8      576.40      580.99      6.70 o
   4   2   8        9.43        1.90      2.99 o
   5   2   8        6.51        1.92      3.02 o
   6   2   8       74.72       78.86      3.47 o
   7   2   8        2.57        5.38      2.31 o
   8   2   8      136.24      150.80      5.01 o
   9   2   8        1.57        6.16      2.94 o
  10   2   8      136.42      132.39      5.59 o
  11   2   8       52.80       50.85      4.64 o
  12   2   8       29.81       31.93      4.56 o
  -9   3   8        0.82        0.70      5.72 o
  -8   3   8       17.34       18.82      3.96 o
  -7   3   8       37.39       41.70      4.12 o
  -6   3   8       26.17       26.04      3.68 o
  -5   3   8       70.42       67.20      4.00 o
  -4   3   8       17.12       23.70      2.92 o
  -3   3   8      144.14      156.98      4.56 o
  -2   3   8       78.36       59.66      3.06 o
  -1   3   8      981.09     1005.13     10.00 o
   0   3   8       35.72       19.13      2.14 o
   1   3   8      591.77      609.41      6.77 o
   2   3   8       88.82       98.05      3.03 o
   3   3   8       17.99       14.58      1.95 o
   4   3   8      402.55      395.38      5.77 o
   5   3   8      717.06      693.37      7.78 o
   6   3   8      107.96      100.01      3.81 o
   7   3   8       41.15       41.26      3.07 o
   8   3   8      157.68      160.09      4.96 o
   9   3   8      109.88      101.69      4.67 o
  10   3   8       24.72       20.77      3.63 o
  11   3   8       18.92       19.31      3.67 o
  12   3   8      107.76      103.48      6.01 o
  13   3   8        6.75        3.44      4.33 o
  -9   4   8        0.07        1.45      5.98 o
  -8   4   8        0.15       -5.17      5.51 o
  -7   4   8       26.37       30.93      4.08 o
  -6   4   8        6.76        7.35      3.36 o
  -5   4   8       38.45       40.63      3.67 o
  -4   4   8        5.41        9.41      2.72 o
  -3   4   8       59.96       51.71      3.24 o
  -2   4   8      107.50      120.82      3.98 o
  -1   4   8      641.73      620.64      7.49 o
   0   4   8       11.81       12.74      1.91 o
   1   4   8      581.34      609.72      6.78 o
   2   4   8       26.82       29.72      2.15 o
   3   4   8      118.69      124.99      3.45 o
   4   4   8        2.54       -0.42      2.54 o
   5   4   8        2.21       -0.15      2.82 o
   6   4   8      264.24      244.58      5.09 o
   7   4   8       57.11       64.43      3.50 o
   8   4   8       46.08       46.65      3.43 o
   9   4   8       91.19      102.13      4.64 o
  10   4   8       90.80       84.31      4.68 o
  11   4   8       54.00       60.21      4.41 o
  12   4   8       38.61       39.20      4.62 o
  13   4   8       12.58       12.89      4.33 o
  -9   5   8       13.38       16.66      4.63 o
  -8   5   8        0.10        4.37      5.53 o
  -7   5   8        2.32        2.71      5.09 o
  -6   5   8       27.35       36.45      4.13 o
  -5   5   8        6.49        2.65      4.67 o
  -4   5   8      321.26      299.70      6.77 o
  -3   5   8      105.27      119.63      4.47 o
  -2   5   8       24.97       17.72      2.61 o
  -1   5   8      154.56      164.80      4.35 o
   0   5   8      147.49      144.60      3.90 o
   1   5   8      320.81      300.59      5.03 o
   2   5   8       60.15       64.25      2.77 o
   3   5   8       28.41       28.72      2.25 o
   4   5   8      118.87      128.45      3.62 o
   5   5   8        3.84        7.06      1.98 o
   6   5   8      117.32      116.22      3.78 o
   7   5   8      282.70      293.64      5.89 o
   8   5   8       66.47       68.10      3.66 o
   9   5   8       19.84       18.49      3.14 o
  10   5   8       84.18       91.31      4.62 o
  11   5   8      161.29      171.50      6.01 o
  12   5   8       65.85       64.05      5.04 o
  13   5   8       17.04       14.53      4.46 o
  -8   6   8       25.17       25.45      4.63 o
  -7   6   8        6.79       12.78      3.97 o
  -6   6   8       21.03       12.73      4.10 o
  -5   6   8       18.06       17.86      3.53 o
  -4   6   8        2.16       -2.05      4.25 o
  -3   6   8       21.61       21.63      2.88 o
  -2   6   8       26.65       30.33      3.03 o
  -1   6   8        0.31       -1.01      3.19 o
   0   6   8        1.04       -0.63      2.79 o
   1   6   8      298.42      335.78      5.55 o
   2   6   8       68.47       52.99      2.80 o
   3   6   8      397.84      398.74      5.90 o
   4   6   8       91.13      103.60      3.43 o
   5   6   8      648.20      665.32      7.78 o
   6   6   8      683.73      724.29      8.49 o
   7   6   8      195.91      199.25      5.08 o
   8   6   8       71.65       79.54      3.90 o
   9   6   8       17.14       12.50      3.11 o
  10   6   8       12.94       15.67      3.41 o
  11   6   8      233.80      245.64      7.15 o
  12   6   8        5.19       12.13      3.60 o
  13   6   8        9.31        8.57      4.28 o
  -8   7   8        5.58        5.90      6.61 o
  -7   7   8       45.24       43.69      4.95 o
  -6   7   8        6.21        6.43      3.83 o
  -5   7   8        4.22        3.23      5.06 o
  -4   7   8        2.53       -2.90      4.48 o
  -3   7   8        7.19        7.21      2.92 o
  -2   7   8       59.54       67.34      3.60 o
  -1   7   8      413.17      402.48      6.84 o
   0   7   8      317.54      320.97      5.91 o
   1   7   8       81.33       72.37      3.25 o
   2   7   8      622.71      639.11      7.61 o
   3   7   8      640.36      668.02      7.73 o
   4   7   8      302.37      289.43      5.31 o
   5   7   8      953.52      926.64      9.40 o
   6   7   8        8.38        7.55      2.42 o
   7   7   8       40.80       45.97      3.05 o
   8   7   8       37.88       35.38      3.34 o
   9   7   8        0.65        2.51      2.73 o
  10   7   8        1.42        1.72      3.25 o
  11   7   8      122.25      124.03      5.59 o
  12   7   8       56.15       49.34      4.46 o
  13   7   8       36.50       31.66      4.92 o
  -7   8   8       12.23       11.08      4.67 o
  -6   8   8        3.68        7.95      3.78 o
  -5   8   8       30.86       23.84      4.26 o
  -4   8   8        1.95        6.24      3.18 o
  -3   8   8       76.63       79.09      4.41 o
  -2   8   8      138.35      132.70      4.88 o
  -1   8   8        3.06        2.67      2.56 o
   0   8   8     1408.49     1346.98     13.18 o
   1   8   8      199.90      194.97      4.93 o
   2   8   8       14.30       17.59      2.48 o
   3   8   8      381.64      382.72      6.24 o
   4   8   8      203.89      207.82      4.81 o
   5   8   8      539.81      516.47      7.36 o
   6   8   8      169.25      153.29      4.54 o
   7   8   8       87.46       76.38      3.85 o
   8   8   8      242.83      243.98      5.91 o
   9   8   8       34.45       32.08      3.52 o
  10   8   8       27.22       28.64      3.62 o
  11   8   8        5.50        6.43      3.61 o
  12   8   8       79.81       85.87      5.53 o
  13   8   8       91.66       92.59      5.84 o
  -7   9   8       67.54       83.53      6.00 o
  -6   9   8        0.60       -5.59      5.59 o
  -5   9   8        1.82        1.54      5.17 o
  -4   9   8       15.43       14.43      3.71 o
  -3   9   8      115.49      120.95      5.29 o
  -2   9   8       43.56       44.51      3.70 o
  -1   9   8      154.14      139.99      4.96 o
   0   9   8      126.50      128.56      4.49 o
   1   9   8      598.70      580.11      8.25 o
   2   9   8      403.97      349.15      6.44 o
   3   9   8        7.26        8.45      2.43 o
   4   9   8      296.36      285.13      5.83 o
   5   9   8      221.38      210.23      5.28 o
   6   9   8       87.63       86.51      3.96 o
   7   9   8        5.01        2.58      3.54 o
   8   9   8       59.92       69.19      3.90 o
   9   9   8       54.67       58.43      3.89 o
  10   9   8       20.62       20.00      3.73 o
  11   9   8        0.16       -2.45      4.89 o
  12   9   8      106.73      112.42      5.86 o
  13   9   8       61.37       62.83      5.60 o
  -6  10   8       19.67       19.25      4.83 o
  -5  10   8       13.24       12.43      4.07 o
  -4  10   8        4.42        0.91      3.76 o
  -3  10   8      257.34      245.00      7.26 o
  -2  10   8       70.59       82.00      4.65 o
  -1  10   8       55.92       50.60      4.01 o
   0  10   8       59.18       59.18      3.90 o
   1  10   8       92.47       86.47      4.05 o
   2  10   8      274.16      272.36      6.29 o
   3  10   8       62.84       61.93      3.59 o
   4  10   8       45.92       49.64      3.27 o
   5  10   8       11.75       10.27      2.73 o
   6  10   8       43.21       40.22      3.48 o
   7  10   8        8.95       12.47      2.79 o
   8  10   8      129.19      127.44      4.92 o
   9  10   8      229.65      242.65      6.78 o
  10  10   8        1.66        2.59      4.66 o
  11  10   8       16.28       17.47      3.87 o
  12  10   8      275.52      296.25      8.37 o
  13  10   8       16.15       10.97      4.50 o
  -5  11   8       66.32       60.36      5.79 o
  -4  11   8       31.59       32.47      4.75 o
  -3  11   8       49.91       50.47      4.81 o
  -2  11   8        2.58        0.84      5.01 o
  -1  11   8       17.19       13.31      3.42 o
   0  11   8        1.03        2.09      2.91 o
   1  11   8       54.40       60.03      4.06 o
   2  11   8       70.62       63.45      3.72 o
   3  11   8        0.16        0.45      3.66 o
   4  11   8      174.87      177.60      5.46 o
   5  11   8      140.37      132.29      4.80 o
   6  11   8       75.60       79.43      4.18 o
   7  11   8       46.74       45.71      3.73 o
   8  11   8       51.46       52.69      4.07 o
   9  11   8       78.84       69.03      4.67 o
  10  11   8      123.35      126.03      5.75 o
  11  11   8      154.54      161.78      6.45 o
  12  11   8       84.65       99.09      6.03 o
  -5  12   8       39.83       24.07      5.42 o
  -4  12   8       14.69        9.60      4.46 o
  -3  12   8        4.55        3.79      3.97 o
  -2  12   8        7.22        1.84      5.46 o
  -1  12   8        5.60        6.17      3.41 o
   0  12   8       24.95       17.60      3.89 o
   1  12   8      170.48      168.25      5.85 o
   2  12   8       34.53       36.11      3.64 o
   3  12   8      144.06      145.80      5.46 o
   4  12   8       69.74       67.11      4.05 o
   5  12   8       94.00      102.19      4.71 o
   6  12   8      238.16      247.90      6.69 o
   7  12   8        7.54        2.38      4.68 o
   8  12   8       10.91        9.17      3.52 o
   9  12   8        1.73       -0.29      5.06 o
  10  12   8       19.93       27.08      3.85 o
  11  12   8        0.29        2.73      3.83 o
  12  12   8        0.30        1.47      5.40 o
  -4  13   8        0.38        5.39      6.14 o
  -3  13   8        8.98       12.73      4.25 o
  -2  13   8        2.74       -1.00      5.41 o
  -1  13   8       18.29       16.84      4.04 o
   0  13   8        2.00        3.28      3.32 o
   1  13   8        0.68       -4.82      4.82 o
   2  13   8      134.35      137.21      5.75 o
   3  13   8       87.39       85.92      4.77 o
   4  13   8       28.93       35.95      3.82 o
   5  13   8       14.07        6.62      3.54 o
   6  13   8       51.38       44.68      4.36 o
   7  13   8       12.10       15.96      3.64 o
   8  13   8       15.16       22.81      3.64 o
   9  13   8        1.51       -0.63      4.73 o
  10  13   8       19.30       27.63      4.39 o
  11  13   8        7.29        7.35      4.02 o
  12  13   8        4.78        0.77      6.21 o
  -2  14   8       42.32       42.26      5.34 o
  -1  14   8        2.22        0.00      5.48 o
   0  14   8       12.77       15.58      3.89 o
   1  14   8        0.62       -0.94      5.19 o
   2  14   8        2.02        1.67      3.55 o
   3  14   8      320.69      330.50      8.48 o
   4  14   8       38.85       39.66      4.08 o
   5  14   8        8.60       15.53      3.49 o
   6  14   8       27.47       33.05      3.92 o
   7  14   8        3.70       -0.93      3.71 o
   8  14   8        0.73        4.81      3.33 o
   9  14   8        5.40       13.62      3.60 o
  10  14   8       16.78       16.00      4.40 o
  11  14   8        7.99        6.80      4.16 o
  -1  15   8       67.69       66.47      5.85 o
   0  15   8       22.79       26.98      4.56 o
   1  15   8        4.11       -2.76      5.90 o
   2  15   8        7.65        8.03      4.00 o
   3  15   8       51.12       47.31      4.93 o
   4  15   8       10.64       10.52      3.99 o
   5  15   8        2.10        4.86      5.29 o
   6  15   8        5.48        6.39      3.58 o
   7  15   8        3.15       10.39      3.76 o
   8  15   8       30.41       35.46      4.42 o
   9  15   8        0.09        2.89      5.47 o
  10  15   8       28.07       21.94      4.69 o
   1  16   8        4.90       -6.06      6.38 o
   2  16   8        7.03        8.63      4.31 o
   3  16   8        0.07        3.59      5.26 o
   4  16   8       10.19       10.64      4.54 o
   5  16   8       10.36       15.23      4.12 o
   6  16   8      117.43      138.86      6.45 o
   7  16   8      140.11      146.43      6.63 o
   8  16   8       26.33       38.64      4.81 o
  -3 -10   9       32.07       28.66      4.76 o
  -2 -10   9       59.37       50.94      5.51 o
  -1 -10   9       27.88       27.97      4.70 o
   0 -10   9       37.16       30.08      4.89 o
   1 -10   9       60.97       67.18      5.58 o
  -5  -9   9        1.20       -5.19      5.19 o
  -4  -9   9       21.98       25.84      4.30 o
  -3  -9   9       18.04        4.87      6.10 o
  -2  -9   9      132.40      135.04      6.52 o
  -1  -9   9       18.04       10.94      4.28 o
   0  -9   9       46.69       58.02      5.00 o
   1  -9   9       50.31       53.78      5.06 o
   2  -9   9       14.93       19.25      4.38 o
   3  -9   9       17.23       15.66      4.77 o
  -7  -8   9       10.51       -3.80      6.33 o
  -6  -8   9       20.35       19.43      4.54 o
  -5  -8   9       21.59       21.80      4.23 o
  -4  -8   9       22.53       30.90      3.92 o
  -3  -8   9        7.08       -0.97      5.36 o
  -2  -8   9       55.41       49.03      4.67 o
  -1  -8   9       76.13       94.59      5.49 o
   0  -8   9       34.51       39.34      4.08 o
   1  -8   9       15.33       12.96      3.95 o
   2  -8   9        0.19        1.64      5.27 o
   3  -8   9        4.98        8.19      3.76 o
   4  -8   9       18.54       21.78      4.11 o
   5  -8   9       17.30       12.99      4.43 o
  -8  -7   9        8.17       10.55      4.31 o
  -7  -7   9        9.38        4.31      5.90 o
  -6  -7   9        5.00        5.42      5.48 o
  -5  -7   9       29.83       26.62      4.21 o
  -4  -7   9       18.50       14.26      4.17 o
  -3  -7   9        1.38        0.29      4.93 o
  -2  -7   9       40.76       52.31      4.48 o
  -1  -7   9       23.03       22.23      3.66 o
   0  -7   9       11.89       16.36      3.53 o
   1  -7   9       15.90       19.40      3.66 o
   2  -7   9        8.63       11.78      3.65 o
   3  -7   9        4.57        8.63      3.29 o
   4  -7   9       94.74       95.98      5.51 o
   5  -7   9       18.60       15.84      4.23 o
   6  -7   9        1.86       13.33      3.77 o
  -8  -6   9        7.55        4.06      4.16 o
  -7  -6   9        1.16        4.47      3.80 o
  -6  -6   9        2.32        0.32      5.47 o
  -5  -6   9       18.25       19.08      4.05 o
  -4  -6   9       15.84       17.56      3.46 o
  -3  -6   9       99.22      108.50      5.17 o
  -2  -6   9        0.18        0.27      4.47 o
  -1  -6   9        1.47        4.10      2.99 o
   0  -6   9       46.11       40.34      4.09 o
   1  -6   9       17.31       15.15      3.36 o
   2  -6   9      199.73      203.78      6.61 o
   3  -6   9       58.82       66.87      4.51 o
   4  -6   9        0.50        3.32      4.77 o
   5  -6   9       52.11       53.96      4.67 o
   6  -6   9        5.39        3.92      3.74 o
   7  -6   9        4.47        7.14      4.19 o
  -9  -5   9        0.28        0.77      5.51 o
  -8  -5   9       23.16       16.49      4.67 o
  -7  -5   9        0.33       -5.34      5.34 o
  -6  -5   9        2.00       -0.91      4.87 o
  -5  -5   9       85.27       78.28      4.92 o
  -4  -5   9        7.39       11.30      3.23 o
  -3  -5   9        6.63        5.13      3.01 o
  -2  -5   9      101.05      106.33      4.66 o
  -1  -5   9        0.45       -4.27      4.27 o
   0  -5   9        0.49       -2.90      3.83 o
   1  -5   9       79.89       84.94      4.43 o
   2  -5   9       77.61       84.08      4.51 o
   3  -5   9      150.33      147.21      5.54 o
   4  -5   9        1.68        0.28      4.48 o
   5  -5   9       30.04       29.14      4.09 o
   6  -5   9        2.18        8.79      3.42 o
   7  -5   9        2.13        0.00      5.25 o
   8  -5   9        0.36       -5.59      5.59 o
  -9  -4   9        7.80        2.61      6.28 o
  -8  -4   9       13.94       16.27      4.19 o
  -7  -4   9        0.10       -0.63      5.04 o
  -6  -4   9       21.12       16.28      3.74 o
  -5  -4   9        1.91        6.08      2.95 o
  -4  -4   9       39.62       38.17      3.80 o
  -3  -4   9        7.73        3.59      4.21 o
  -2  -4   9       15.76       21.57      3.00 o
  -1  -4   9      106.84       97.11      4.19 o
   0  -4   9       45.26       57.45      3.66 o
   1  -4   9        0.81        0.67      3.77 o
   2  -4   9      306.13      311.55      6.91 o
   3  -4   9      202.09      216.16      6.13 o
   4  -4   9        0.87       -3.78      4.02 o
   5  -4   9       80.75       85.03      4.54 o
   6  -4   9        4.60       -4.33      5.03 o
   7  -4   9        9.93        8.29      3.82 o
   8  -4   9        1.94        8.17      3.61 o
   9  -4   9       25.49       30.80      4.58 o
  -9  -3   9       32.47       35.39      4.82 o
  -8  -3   9       12.44       11.32      3.92 o
  -7  -3   9       11.36       15.52      3.44 o
  -6  -3   9       27.59       29.04      3.69 o
  -5  -3   9       24.75       31.80      3.61 o
  -4  -3   9       44.71       38.75      3.73 o
  -3  -3   9        0.28       -3.82      4.01 o
  -2  -3   9       30.81       27.55      3.02 o
  -1  -3   9      220.57      217.51      5.68 o
   0  -3   9      131.26      117.30      4.39 o
   1  -3   9      257.01      260.85      5.97 o
   2  -3   9      139.01      139.46      4.95 o
   3  -3   9       20.21       18.86      2.83 o
   4  -3   9       31.39       34.71      3.44 o
   5  -3   9       14.74       16.30      3.11 o
   6  -3   9      146.72      132.07      5.41 o
   7  -3   9       94.36      102.85      5.30 o
   8  -3   9      190.45      208.82      7.18 o
   9  -3   9      213.62      210.43      7.57 o
  10  -3   9       41.39       41.62      5.16 o
  -9  -2   9       18.57       19.56      4.47 o
  -8  -2   9       25.21       24.14      4.28 o
  -7  -2   9       36.68       32.48      4.27 o
  -6  -2   9      114.98      125.33      5.47 o
  -5  -2   9        4.28        0.25      4.30 o
  -4  -2   9       60.38       65.16      3.98 o
  -3  -2   9       24.64       24.54      3.07 o
  -2  -2   9      192.02      204.30      5.41 o
  -1  -2   9      446.13      411.99      7.11 o
   0  -2   9      205.16      205.98      5.15 o
   1  -2   9       16.21       18.42      2.55 o
   2  -2   9      617.48      546.66      7.92 o
   3  -2   9      235.80      249.31      5.77 o
   4  -2   9       24.64       24.49      3.05 o
   5  -2   9      122.96      116.58      4.67 o
   6  -2   9      113.25      119.65      5.07 o
   7  -2   9      319.98      327.77      7.63 o
   8  -2   9        0.55       -1.78      4.69 o
   9  -2   9       16.85       14.31      4.13 o
  10  -2   9       78.10       89.13      5.41 o
  -9  -1   9       47.78       41.79      5.21 o
  -8  -1   9       30.65       30.59      4.52 o
  -7  -1   9       49.81       54.36      4.34 o
  -6  -1   9      106.29      115.23      5.25 o
  -5  -1   9       11.04        0.97      4.67 o
  -4  -1   9       61.29       58.63      3.70 o
  -3  -1   9        0.20       -1.42      3.62 o
  -2  -1   9      244.82      204.02      5.28 o
  -1  -1   9      555.76      523.71      7.52 o
   0  -1   9      382.42      355.03      6.20 o
   1  -1   9       69.42       55.12      3.12 o
   2  -1   9      313.58      303.46      5.86 o
   3  -1   9      878.50      808.46      9.27 o
   4  -1   9      371.03      406.07      7.00 o
   5  -1   9       49.13       37.13      3.17 o
   6  -1   9      208.99      218.57      5.84 o
   7  -1   9      130.03      131.13      5.02 o
   8  -1   9       47.94       46.43      4.25 o
   9  -1   9       47.98       41.62      4.39 o
  10  -1   9        0.64        4.74      3.76 o
  11  -1   9       19.31       21.84      4.56 o
  -9   0   9       21.06       25.92      4.46 o
  -8   0   9       62.21       51.76      4.84 o
  -7   0   9       73.71       83.24      5.03 o
  -6   0   9       59.87       75.14      4.58 o
  -5   0   9       59.91       69.04      4.07 o
  -4   0   9      142.06      149.46      5.17 o
  -3   0   9      153.66      129.65      4.53 o
  -2   0   9       13.02       19.58      2.66 o
  -1   0   9      217.77      196.38      4.80 o
   0   0   9      876.50      856.08      9.04 o
   1   0   9      144.26      157.35      4.18 o
   2   0   9      103.47       89.98      3.49 o
   3   0   9      314.91      296.61      5.65 o
   4   0   9      124.10      137.39      4.26 o
   5   0   9        7.48       15.05      2.33 o
   6   0   9      120.22      126.51      4.69 o
   7   0   9      116.04      121.93      4.78 o
   8   0   9       50.59       46.36      3.85 o
   9   0   9       14.74       18.23      3.75 o
  10   0   9        3.29        0.32      5.28 o
  11   0   9       24.47       31.64      4.50 o
  -9   1   9       11.38       15.00      3.83 o
  -8   1   9      128.45      137.00      6.51 o
  -7   1   9      174.56      166.79      6.60 o
  -6   1   9        3.72        3.91      4.34 o
  -5   1   9       28.15       30.83      3.62 o
  -4   1   9      130.49      126.58      4.71 o
  -3   1   9      143.14      143.47      4.67 o
  -2   1   9       20.77       17.30      2.57 o
  -1   1   9      156.54      158.73      4.22 o
   0   1   9      551.24      540.31      7.17 o
   1   1   9      250.39      233.98      4.85 o
   2   1   9       88.55       80.70      3.16 o
   3   1   9      350.51      349.32      5.83 o
   4   1   9      235.49      229.37      5.05 o
   5   1   9       35.95       52.70      3.08 o
   6   1   9       36.92       33.94      3.07 o
   7   1   9       89.44       85.39      4.19 o
   8   1   9       77.25       85.10      4.36 o
   9   1   9       19.70       22.58      3.68 o
  10   1   9        7.36       13.32      3.80 o
  11   1   9        1.33        2.38      5.01 o
  12   1   9        5.28        1.51      4.06 o
  -9   2   9        5.69       12.30      3.87 o
  -8   2   9       32.09       36.61      4.60 o
  -7   2   9       83.17       92.81      5.22 o
  -6   2   9        0.34        0.79      4.14 o
  -5   2   9        4.73       -2.12      4.10 o
  -4   2   9       89.20       96.09      4.25 o
  -3   2   9      294.33      296.37      6.27 o
  -2   2   9        2.43        0.18      2.22 o
  -1   2   9      167.02      143.60      4.15 o
   0   2   9      252.33      229.98      4.84 o
   1   2   9     1032.44      994.44     10.13 o
   2   2   9       25.55       24.22      2.33 o
   3   2   9      517.09      507.39      6.77 o
   4   2   9        0.35        0.81      2.06 o
   5   2   9      141.90      124.81      4.16 o
   6   2   9       51.98       62.23      3.27 o
   7   2   9       14.23       12.16      2.82 o
   8   2   9      117.46      131.19      4.92 o
   9   2   9        4.93        2.64      4.65 o
  10   2   9        0.14       -4.70      4.79 o
  11   2   9       17.36       18.32      3.92 o
  12   2   9       27.53       29.64      4.78 o
  -9   3   9        0.08       -0.37      5.77 o
  -8   3   9       14.71       12.61      4.25 o
  -7   3   9        1.17        2.95      5.04 o
  -6   3   9       62.04       55.12      4.39 o
  -5   3   9       42.37       36.17      3.80 o
  -4   3   9        9.89       14.50      2.90 o
  -3   3   9       71.60       68.06      3.57 o
  -2   3   9        1.23       -3.33      3.35 o
  -1   3   9        0.66       -2.42      2.92 o
   0   3   9        1.50       -1.67      2.93 o
   1   3   9      303.75      287.13      5.09 o
   2   3   9      177.89      178.15      4.17 o
   3   3   9       13.34        7.60      2.03 o
   4   3   9     1159.20     1090.08     10.64 o
   5   3   9      414.94      433.35      6.55 o
   6   3   9       16.27       18.10      2.53 o
   7   3   9      200.81      194.46      5.17 o
   8   3   9       21.94       36.13      3.47 o
   9   3   9      120.80      123.12      5.08 o
  10   3   9       19.19       16.32      3.66 o
  11   3   9        1.40        3.45      3.59 o
  12   3   9       62.62       66.46      5.09 o
  -9   4   9        2.00        0.38      6.10 o
  -8   4   9        4.26        3.71      3.80 o
  -7   4   9        0.28       -5.04      5.04 o
  -6   4   9       15.31       21.07      3.61 o
  -5   4   9        0.46        0.49      4.41 o
  -4   4   9       26.27       27.29      3.39 o
  -3   4   9       48.61       61.01      3.58 o
  -2   4   9        3.45        0.45      2.26 o
  -1   4   9        3.22       -3.26      3.26 o
   0   4   9       95.09       88.04      3.40 o
   1   4   9       44.10       38.70      2.59 o
   2   4   9       64.46       69.61      3.01 o
   3   4   9       52.69       59.21      2.80 o
   4   4   9      575.26      563.68      7.08 o
   5   4   9     2073.71     2065.33     19.39 o
   6   4   9       46.32       38.14      2.87 o
   7   4   9       24.63       25.75      2.88 o
   8   4   9        2.36        1.33      3.91 o
   9   4   9       51.13       47.30      4.00 o
  10   4   9       30.12       31.17      3.75 o
  11   4   9        0.32        1.53      5.13 o
  12   4   9       40.53       40.53      4.95 o
  13   4   9        8.05        6.24      4.45 o
  -8   5   9        3.11        4.18      4.12 o
  -7   5   9       11.00       15.07      3.55 o
  -6   5   9      137.61      118.59      5.93 o
  -5   5   9        0.43       -4.56      5.04 o
  -4   5   9       30.00       32.83      3.41 o
  -3   5   9      129.61      126.56      4.69 o
  -2   5   9      257.13      261.77      5.85 o
  -1   5   9       75.37       69.79      3.41 o
   0   5   9       52.21       43.09      2.93 o
   1   5   9      435.67      455.09      6.48 o
   2   5   9       55.27       51.27      2.80 o
   3   5   9      189.84      175.12      4.22 o
   4   5   9      127.84      123.09      3.67 o
   5   5   9      392.92      369.14      6.13 o
   6   5   9       34.48       41.01      3.00 o
   7   5   9      499.56      473.33      7.53 o
   8   5   9       10.35        6.24      2.92 o
   9   5   9       47.82       44.49      3.83 o
  10   5   9       18.90       12.44      3.41 o
  11   5   9       26.79       27.26      4.06 o
  12   5   9       47.99       49.24      4.73 o
  13   5   9       43.65       47.58      5.07 o
  -8   6   9       26.02       32.12      4.94 o
  -7   6   9        4.10        2.95      5.23 o
  -6   6   9      190.71      194.44      6.94 o
  -5   6   9       48.19       55.89      4.22 o
  -4   6   9       23.66       21.91      3.70 o
  -3   6   9        1.56        2.82      2.70 o
  -2   6   9      300.54      307.32      6.40 o
  -1   6   9      274.20      262.70      5.73 o
   0   6   9       77.05       81.58      3.58 o
   1   6   9       17.80       21.68      2.40 o
   2   6   9      373.09      369.94      6.06 o
   3   6   9      212.49      213.62      4.60 o
   4   6   9      777.55      714.91      8.13 o
   5   6   9      154.08      162.14      4.42 o
   6   6   9       51.52       44.58      3.06 o
   7   6   9      498.32      522.31      7.80 o
   8   6   9      297.72      296.09      6.40 o
   9   6   9       65.13       72.56      4.21 o
  10   6   9       54.17       50.74      4.33 o
  11   6   9      132.01      143.05      6.00 o
  12   6   9        3.95        4.65      3.66 o
  13   6   9       55.06       59.24      5.01 o
  -8   7   9       22.72        1.89      7.49 o
  -7   7   9       14.47       24.38      4.44 o
  -6   7   9       75.71       74.29      5.27 o
  -5   7   9      115.88      122.86      5.61 o
  -4   7   9       28.53       28.77      3.68 o
  -3   7   9       10.54        9.31      3.09 o
  -2   7   9       74.49       57.22      3.84 o
  -1   7   9       26.81       31.81      3.07 o
   0   7   9      181.59      166.02      4.68 o
   1   7   9       77.51       83.90      3.35 o
   2   7   9      575.59      546.45      7.42 o
   3   7   9      219.15      209.76      4.81 o
   4   7   9       74.08       77.50      3.32 o
   5   7   9      349.92      333.75      6.09 o
   6   7   9      144.01      158.88      4.72 o
   7   7   9      202.99      199.84      5.39 o
   8   7   9      159.81      165.34      5.14 o
   9   7   9       80.22       89.53      4.37 o
  10   7   9        1.69       -2.43      4.57 o
  11   7   9       59.35       51.35      4.96 o
  12   7   9       19.04       16.74      4.27 o
  13   7   9       13.05       12.65      4.32 o
  -7   8   9       52.71       57.35      5.41 o
  -6   8   9       23.53       26.90      4.51 o
  -5   8   9      126.17      129.69      6.06 o
  -4   8   9      104.59      109.92      5.49 o
  -3   8   9        6.49       14.89      3.22 o
  -2   8   9      152.93      150.79      5.36 o
  -1   8   9        4.00        5.10      2.57 o
   0   8   9       23.17       22.97      3.08 o
   1   8   9      687.36      640.05      8.56 o
   2   8   9       23.14       20.41      2.64 o
   3   8   9      215.45      204.13      5.02 o
   4   8   9       18.09       21.04      2.55 o
   5   8   9       93.21       92.59      3.87 o
   6   8   9      848.37      796.32      9.57 o
   7   8   9       75.31       71.09      3.70 o
   8   8   9      285.93      279.28      6.54 o
   9   8   9       42.99       46.99      3.81 o
  10   8   9       36.24       28.14      3.91 o
  11   8   9      210.85      235.98      7.37 o
  12   8   9        0.40       -0.33      5.03 o
  13   8   9        0.26        1.11      5.74 o
  -6   9   9       30.02       29.97      4.97 o
  -5   9   9       23.80       22.68      4.29 o
  -4   9   9       13.43       11.42      3.91 o
  -3   9   9       14.16       11.65      3.63 o
  -2   9   9        8.95        8.64      3.11 o
  -1   9   9      111.92      115.95      4.76 o
   0   9   9        1.09        6.44      2.48 o
   1   9   9      134.93      120.76      4.46 o
   2   9   9      438.61      433.30      7.28 o
   3   9   9       43.48       41.11      3.07 o
   4   9   9      167.64      166.83      4.79 o
   5   9   9      129.13      130.79      4.53 o
   6   9   9      275.97      261.91      5.97 o
   7   9   9       42.67       31.14      3.29 o
   8   9   9      198.15      191.92      5.71 o
   9   9   9       63.24       65.07      4.21 o
  10   9   9       47.92       47.82      4.28 o
  11   9   9        8.66       12.33      3.76 o
  12   9   9        4.21        6.60      3.88 o
  13   9   9        3.80       10.97      4.17 o
  -6  10   9        1.84        4.45      6.30 o
  -5  10   9       40.86       31.40      5.07 o
  -4  10   9        4.26        0.00      5.17 o
  -3  10   9       38.80       41.41      4.34 o
  -2  10   9       39.60       32.70      3.96 o
  -1  10   9      112.71      108.08      5.09 o
   0  10   9       98.06       92.68      4.58 o
   1  10   9       71.15       76.13      3.98 o
   2  10   9       65.88       51.95      3.58 o
   3  10   9      120.02      129.80      4.57 o
   4  10   9        9.16       10.76      2.86 o
   5  10   9      213.42      199.94      5.41 o
   6  10   9       10.20       11.40      2.86 o
   7  10   9        0.73       -0.93      3.89 o
   8  10   9       23.93       22.04      3.29 o
   9  10   9      168.24      174.96      5.91 o
  10  10   9      111.00      113.82      5.45 o
  11  10   9       20.48       28.50      3.78 o
  12  10   9       18.27       21.10      4.31 o
  13  10   9        5.37        0.00      6.15 o
  -5  11   9       10.80       10.38      4.65 o
  -4  11   9       38.33       37.01      4.92 o
  -3  11   9       71.30       69.69      5.27 o
  -2  11   9       26.00       28.65      4.10 o
  -1  11   9       88.66       81.07      4.98 o
   0  11   9        2.52        5.04      2.98 o
   1  11   9        8.68        8.04      3.00 o
   2  11   9        6.03        7.54      2.78 o
   3  11   9        3.59        3.65      3.93 o
   4  11   9        6.09        0.91      4.12 o
   5  11   9      247.25      237.16      6.17 o
   6  11   9        7.49       12.48      2.79 o
   7  11   9       17.38       25.86      3.04 o
   8  11   9       17.67       16.84      3.27 o
   9  11   9       59.29       61.43      4.58 o
  10  11   9      261.23      268.03      7.49 o
  11  11   9       56.60       55.13      5.23 o
  12  11   9        0.19       -0.71      3.99 o
  -4  12   9       28.26       28.58      4.84 o
  -3  12   9      110.70      111.33      6.07 o
  -2  12   9        3.66        4.66      5.45 o
  -1  12   9       71.43       73.27      4.91 o
   0  12   9       29.11       28.30      3.76 o
   1  12   9        1.88        4.58      2.99 o
   2  12   9       38.40       34.84      3.74 o
   3  12   9        5.96        8.20      2.85 o
   4  12   9        2.85        7.28      2.72 o
   5  12   9       43.32       41.11      3.65 o
   6  12   9       92.97       93.05      4.74 o
   7  12   9       44.11       42.68      3.94 o
   8  12   9        0.54        3.20      3.10 o
   9  12   9       28.26       29.40      3.91 o
  10  12   9        7.71       18.95      3.52 o
  11  12   9        0.30       -5.14      5.14 o
  12  12   9        8.72       19.81      4.21 o
  -3  13   9       61.39       68.64      5.55 o
  -2  13   9       10.29        9.97      4.13 o
  -1  13   9       13.21        7.62      3.91 o
   0  13   9       23.43       15.04      4.05 o
   1  13   9       51.52       44.01      4.46 o
   2  13   9        2.69        0.00      5.14 o
   3  13   9       70.29       74.83      4.71 o
   4  13   9       15.67       20.37      3.61 o
   5  13   9       18.14       19.94      3.63 o
   6  13   9       21.27       20.45      3.91 o
   7  13   9      242.59      247.08      7.10 o
   8  13   9        2.14        0.00      4.72 o
   9  13   9       39.10       38.24      4.39 o
  10  13   9        5.48        0.00      5.71 o
  11  13   9        5.93        7.11      3.96 o
  -2  14   9        5.77        7.16      4.28 o
  -1  14   9       13.79       10.39      4.26 o
   0  14   9        4.53       -4.61      5.85 o
   1  14   9       16.07       18.76      3.98 o
   2  14   9       48.37       45.30      4.48 o
   3  14   9       35.53       33.70      4.19 o
   4  14   9       98.41      105.67      5.48 o
   5  14   9       18.90       17.60      3.76 o
   6  14   9      132.84      144.25      5.87 o
   7  14   9       84.96       96.31      5.06 o
   8  14   9       36.76       44.67      4.34 o
   9  14   9       27.15       31.90      4.19 o
  10  14   9        6.23       10.22      3.92 o
  11  14   9       29.31       31.61      4.57 o
  -1  15   9       20.04       28.52      4.67 o
   0  15   9       67.36       69.81      5.55 o
   1  15   9       40.49       45.76      4.97 o
   2  15   9       10.32       16.38      3.76 o
   3  15   9       44.11       49.67      4.98 o
   4  15   9       47.13       46.00      4.80 o
   5  15   9        3.03        3.23      3.63 o
   6  15   9       89.23       87.14      5.75 o
   7  15   9       21.66       23.12      4.20 o
   8  15   9       12.32       15.10      4.13 o
   9  15   9        8.46        1.07      6.27 o
  10  15   9        8.33       17.03      4.16 o
   1  16   9       47.06       41.14      5.50 o
   2  16   9        3.70        6.58      4.17 o
   3  16   9       28.46       29.67      4.71 o
   4  16   9       68.30       54.67      5.58 o
   5  16   9       12.66        4.57      6.51 o
   6  16   9        0.96        3.36      3.81 o
   7  16   9       67.37       78.27      5.37 o
   8  16   9       30.74       41.18      4.77 o
  -3  -9  10        1.47       -0.38      5.95 o
  -2  -9  10        3.53        5.93      6.13 o
  -1  -9  10        7.88       14.20      3.85 o
   0  -9  10        8.26        0.37      6.03 o
   1  -9  10       22.04       20.89      4.64 o
  -5  -8  10       31.75       31.53      4.99 o
  -4  -8  10        1.62        0.36      3.83 o
  -3  -8  10        0.77        1.74      5.59 o
  -2  -8  10        8.08        3.07      6.07 o
  -1  -8  10       23.33       21.91      4.29 o
   0  -8  10       27.61       32.54      4.57 o
   1  -8  10       53.71       62.88      5.00 o
   2  -8  10       43.44       49.00      4.83 o
   3  -8  10        3.09       -3.29      6.04 o
   4  -8  10        3.44        1.53      6.37 o
  -6  -7  10        1.99        4.02      5.13 o
  -5  -7  10       14.58       14.96      4.25 o
  -4  -7  10       46.47       48.06      4.69 o
  -3  -7  10       30.72       37.31      4.49 o
  -2  -7  10       16.87       22.59      3.85 o
  -1  -7  10       37.68       44.87      4.33 o
   0  -7  10        3.33        4.38      3.49 o
   1  -7  10       41.40       43.88      4.31 o
   2  -7  10       10.62       14.27      3.74 o
   3  -7  10        2.15       -2.01      5.13 o
   4  -7  10        4.61       -4.91      5.80 o
   5  -7  10        1.98        5.16      5.66 o
  -7  -6  10        1.86        4.78      5.27 o
  -6  -6  10        2.32        3.11      5.59 o
  -5  -6  10       45.37       49.90      4.55 o
  -4  -6  10        1.61        1.56      5.40 o
  -3  -6  10       19.67       17.72      3.71 o
  -2  -6  10       13.06       14.62      3.70 o
  -1  -6  10       10.60       16.85      3.32 o
   0  -6  10       43.61       50.16      4.08 o
   1  -6  10        0.85        4.07      4.41 o
   2  -6  10        1.92       -2.67      4.80 o
   3  -6  10       17.71       22.00      3.59 o
   4  -6  10       14.73        4.50      6.22 o
   5  -6  10       38.76       35.79      4.70 o
   6  -6  10       30.95       34.22      4.75 o
  -8  -5  10       16.17       22.32      4.78 o
  -7  -5  10       72.58       76.00      5.72 o
  -6  -5  10        0.08        1.47      3.90 o
  -5  -5  10       21.68       27.65      4.08 o
  -4  -5  10       44.79       35.71      4.40 o
  -3  -5  10       12.60        8.12      3.42 o
  -2  -5  10       80.18       76.06      4.53 o
  -1  -5  10       15.35       17.02      3.32 o
   0  -5  10        2.15        4.09      3.00 o
   1  -5  10        0.21       -1.33      4.58 o
   2  -5  10       55.14       63.50      4.37 o
   3  -5  10       73.70       68.29      4.72 o
   4  -5  10      147.36      159.42      5.85 o
   5  -5  10      165.81      166.35      6.67 o
   6  -5  10       28.47       30.95      4.25 o
   7  -5  10       12.52        5.00      6.26 o
   8  -5  10       65.28       70.57      5.74 o
  -8  -4  10       63.32       68.93      5.87 o
  -7  -4  10       19.82       24.86      4.45 o
  -6  -4  10        3.58        4.40      4.94 o
  -5  -4  10        2.77        6.16      3.42 o
  -4  -4  10       36.39       41.26      3.83 o
  -3  -4  10        8.35        0.00      4.72 o
  -2  -4  10       13.27        4.29      4.75 o
  -1  -4  10        0.35       -4.05      4.05 o
   0  -4  10       31.67       19.25      3.47 o
   1  -4  10       26.83       23.28      3.51 o
   2  -4  10       31.58       31.02      3.65 o
   3  -4  10      163.71      164.65      5.68 o
   4  -4  10      168.76      168.70      6.05 o
   5  -4  10      172.05      176.02      6.35 o
   6  -4  10      159.37      152.10      6.07 o
   7  -4  10       31.47       37.05      4.48 o
   8  -4  10       28.17       16.97      4.91 o
  -8  -3  10       41.56       42.85      5.06 o
  -7  -3  10       30.84       30.91      4.78 o
  -6  -3  10        0.63       -0.90      4.65 o
  -5  -3  10       18.54       21.01      3.57 o
  -4  -3  10       78.55       70.70      4.63 o
  -3  -3  10       13.67       13.97      3.08 o
  -2  -3  10      122.57      120.57      4.95 o
  -1  -3  10       53.53       49.67      3.60 o
   0  -3  10      244.82      253.13      6.21 o
   1  -3  10       29.10       32.19      3.24 o
   2  -3  10      497.69      470.62      8.19 o
   3  -3  10        3.78        5.60      2.78 o
   4  -3  10      204.25      206.81      6.06 o
   5  -3  10       48.44       47.96      4.09 o
   6  -3  10       41.02       47.71      4.16 o
   7  -3  10      266.80      251.73      7.75 o
   8  -3  10        0.28       -5.87      5.87 o
   9  -3  10        1.03        0.00      5.83 o
  -9  -2  10       22.45       20.93      4.99 o
  -8  -2  10       12.07        5.92      6.08 o
  -7  -2  10       47.50       46.04      4.94 o
  -6  -2  10       39.01       36.55      3.99 o
  -5  -2  10       74.80       77.26      4.66 o
  -4  -2  10      130.33      118.17      4.95 o
  -3  -2  10       76.26       84.00      4.33 o
  -2  -2  10      166.57      145.10      5.15 o
  -1  -2  10      126.17      125.13      4.76 o
   0  -2  10      160.82      156.00      4.88 o
   1  -2  10        0.23        0.84      3.23 o
   2  -2  10      245.88      245.10      5.98 o
   3  -2  10      125.13      115.78      4.49 o
   4  -2  10        9.46       12.37      3.07 o
   5  -2  10       39.93       39.74      3.76 o
   6  -2  10       24.91       27.90      3.33 o
   7  -2  10      169.24      178.85      6.44 o
   8  -2  10      130.00      128.58      5.97 o
   9  -2  10        4.97        3.41      4.98 o
  10  -2  10       11.99        5.95      6.93 o
  -9  -1  10       21.28       24.29      4.58 o
  -8  -1  10        2.05        0.86      3.78 o
  -7  -1  10        3.45        3.59      3.50 o
  -6  -1  10      136.18      131.95      5.76 o
  -5  -1  10      121.77      116.92      5.36 o
  -4  -1  10      298.12      305.07      7.17 o
  -3  -1  10       55.66       54.95      3.59 o
  -2  -1  10        9.53        2.96      2.49 o
  -1  -1  10      320.83      304.23      6.40 o
   0  -1  10      226.62      220.25      5.45 o
   1  -1  10        2.81       -0.78      3.32 o
   2  -1  10      180.99      182.00      5.01 o
   3  -1  10        2.21        6.64      2.41 o
   4  -1  10      254.17      226.80      5.76 o
   5  -1  10        1.23       -1.38      3.97 o
   6  -1  10       64.82       63.76      4.06 o
   7  -1  10       77.05       80.11      4.57 o
   8  -1  10       84.43       90.12      4.80 o
   9  -1  10       17.11       18.91      4.20 o
  10  -1  10       11.59        8.45      4.13 o
  -9   0  10        0.33        3.35      5.87 o
  -8   0  10        4.08        4.73      5.39 o
  -7   0  10       30.81       36.38      4.30 o
  -6   0  10       73.79       69.22      4.92 o
  -5   0  10      296.23      297.65      7.42 o
  -4   0  10       93.99       78.10      4.51 o
  -3   0  10      193.32      210.07      5.64 o
  -2   0  10       11.59       12.50      2.67 o
  -1   0  10        5.57        8.49      2.36 o
   0   0  10      250.56      252.59      5.51 o
   1   0  10       20.66       17.29      2.59 o
   2   0  10        9.49        5.47      2.30 o
   3   0  10        2.85        4.78      2.45 o
   4   0  10      203.67      178.46      4.99 o
   5   0  10       36.52       43.08      3.23 o
   6   0  10       94.91       88.51      4.33 o
   7   0  10       13.81       10.08      3.32 o
   8   0  10       94.53       98.95      4.96 o
   9   0  10       58.20       54.46      4.61 o
  10   0  10       34.84       34.90      4.87 o
  11   0  10       75.23       70.79      5.41 o
  -9   1  10        0.87       -6.04      6.04 o
  -8   1  10        0.08       -2.37      5.68 o
  -7   1  10      190.38      195.20      6.97 o
  -6   1  10       54.44       53.04      4.52 o
  -5   1  10       11.70       13.62      3.32 o
  -4   1  10      174.69      179.88      5.65 o
  -3   1  10       72.22       69.90      3.72 o
  -2   1  10       20.87       17.77      2.82 o
  -1   1  10        3.52        2.40      3.15 o
   0   1  10      178.67      168.27      4.74 o
   1   1  10        0.26       -3.04      3.04 o
   2   1  10        8.27        7.68      2.27 o
   3   1  10      324.77      290.26      5.76 o
   4   1  10      115.80      118.92      4.02 o
   5   1  10      135.39      137.04      4.40 o
   6   1  10       65.89       65.50      3.73 o
   7   1  10       51.39       50.29      3.83 o
   8   1  10      186.07      186.66      6.07 o
   9   1  10       29.80       33.63      4.15 o
  10   1  10        0.41        2.53      5.03 o
  11   1  10       27.57       33.14      4.69 o
  -9   2  10        2.01       -4.15      6.00 o
  -8   2  10        1.10        2.90      3.59 o
  -7   2  10       32.51       41.81      4.19 o
  -6   2  10       98.72       95.83      5.36 o
  -5   2  10        1.38        0.25      4.11 o
  -4   2  10        4.23        8.50      2.76 o
  -3   2  10       46.92       40.33      3.25 o
  -2   2  10       72.31       78.32      3.78 o
  -1   2  10       20.07       22.76      2.73 o
   0   2  10       28.06       26.87      2.82 o
   1   2  10      246.97      236.65      5.22 o
   2   2  10       22.11       28.11      2.57 o
   3   2  10      460.56      447.41      6.73 o
   4   2  10      389.03      344.09      6.15 o
   5   2  10        2.72        2.49      3.42 o
   6   2  10      155.97      156.42      4.85 o
   7   2  10       57.37       50.98      3.74 o
   8   2  10       86.77       84.12      4.51 o
   9   2  10      183.67      186.49      6.12 o
  10   2  10       33.61       31.24      3.89 o
  11   2  10        3.00       -3.35      5.41 o
  12   2  10       31.58       43.20      4.80 o
  -8   3  10        5.84       10.40      3.75 o
  -7   3  10       49.93       52.63      4.97 o
  -6   3  10        4.15       -1.70      4.80 o
  -5   3  10        5.24        7.80      3.21 o
  -4   3  10       21.30       19.37      3.20 o
  -3   3  10      108.39      112.46      4.67 o
  -2   3  10      161.37      143.12      4.64 o
  -1   3  10       10.36       21.52      2.53 o
   0   3  10       13.41        9.93      2.41 o
   1   3  10      385.11      353.75      6.09 o
   2   3  10      144.62      136.57      4.13 o
   3   3  10       63.53       74.19      3.27 o
   4   3  10        3.76        7.49      2.37 o
   5   3  10      430.34      400.47      6.81 o
   6   3  10        0.43        0.00      3.29 o
   7   3  10       41.28       37.74      3.43 o
   8   3  10        3.05       -0.60      2.87 o
   9   3  10      233.18      240.00      6.68 o
  10   3  10       42.82       49.25      4.19 o
  11   3  10        0.64        5.85      3.38 o
  12   3  10       18.76       13.11      4.18 o
  -8   4  10        5.75       -6.35      6.35 o
  -7   4  10        2.89        5.77      5.88 o
  -6   4  10       21.01       26.78      4.04 o
  -5   4  10       32.19       33.87      3.73 o
  -4   4  10       20.45       22.27      3.24 o
  -3   4  10      128.56      116.21      4.62 o
  -2   4  10      342.41      371.10      6.88 o
  -1   4  10       44.33       45.46      3.22 o
   0   4  10      327.57      334.55      6.06 o
   1   4  10      432.28      409.92      6.50 o
   2   4  10      203.38      180.83      4.60 o
   3   4  10       28.77       35.52      2.87 o
   4   4  10      463.46      440.41      6.83 o
   5   4  10      233.49      224.06      5.20 o
   6   4  10      243.51      244.20      5.53 o
   7   4  10      125.34      116.97      4.45 o
   8   4  10        2.81        2.11      2.90 o
   9   4  10      173.88      173.38      5.76 o
  10   4  10       52.92       42.14      4.26 o
  11   4  10       21.97       20.73      4.28 o
  12   4  10       40.79       42.04      4.46 o
  -8   5  10        9.83        8.04      4.50 o
  -7   5  10       10.84        5.29      5.82 o
  -6   5  10       70.03       74.68      5.19 o
  -5   5  10        6.64       10.26      3.32 o
  -4   5  10        8.13        8.69      2.93 o
  -3   5  10       65.38       81.56      3.94 o
  -2   5  10      451.37      438.94      7.64 o
  -1   5  10      334.31      320.31      6.35 o
   0   5  10      460.79      448.57      7.07 o
   1   5  10       90.44       87.49      3.57 o
   2   5  10      227.59      224.19      4.95 o
   3   5  10      228.74      222.62      4.95 o
   4   5  10       12.64        9.46      2.44 o
   5   5  10      110.40      114.47      3.96 o
   6   5  10       90.33       73.50      3.70 o
   7   5  10      293.51      292.13      6.42 o
   8   5  10       81.31       83.78      4.14 o
   9   5  10      239.58      234.50      6.45 o
  10   5  10      325.19      336.79      7.84 o
  11   5  10       14.43        9.48      3.74 o
  12   5  10        3.02        0.69      5.42 o
  13   5  10      247.54      246.64      8.50 o
  -8   6  10       11.19       14.58      4.66 o
  -7   6  10        2.25        3.43      4.25 o
  -6   6  10       45.41       46.90      5.22 o
  -5   6  10      171.73      180.53      6.69 o
  -4   6  10       29.61       23.09      3.91 o
  -3   6  10       58.02       48.77      4.03 o
  -2   6  10      272.89      272.88      6.35 o
  -1   6  10      254.06      250.50      5.87 o
   0   6  10      358.90      325.13      6.35 o
   1   6  10       30.36       24.42      2.67 o
   2   6  10       19.44       21.49      2.62 o
   3   6  10        2.91        1.72      3.06 o
   4   6  10       50.02       49.30      2.93 o
   5   6  10      174.12      152.91      4.45 o
   6   6  10      259.69      264.89      5.71 o
   7   6  10      452.18      440.77      7.54 o
   8   6  10      157.04      155.41      5.20 o
   9   6  10      601.32      623.72      9.72 o
  10   6  10      113.83      110.94      5.27 o
  11   6  10       51.89       54.49      4.38 o
  12   6  10       13.06        3.74      5.76 o
  13   6  10       49.71       52.19      5.25 o
  -7   7  10        0.10        0.72      4.17 o
  -6   7  10       23.93       24.05      4.25 o
  -5   7  10      141.37      148.35      6.55 o
  -4   7  10      148.80      151.75      6.00 o
  -3   7  10        8.11        2.20      4.42 o
  -2   7  10       93.19       94.31      4.68 o
  -1   7  10      114.28       97.41      4.42 o
   0   7  10      331.71      326.52      6.57 o
   1   7  10        3.50        2.41      2.32 o
   2   7  10      189.70      184.73      4.87 o
   3   7  10      108.53      100.69      3.91 o
   4   7  10      373.57      347.67      6.39 o
   5   7  10      155.31      151.58      4.59 o
   6   7  10      149.54      142.96      4.55 o
   7   7  10      273.98      285.30      6.29 o
   8   7  10       89.70       84.85      4.31 o
   9   7  10      105.31      103.40      4.75 o
  10   7  10      102.18       92.30      5.05 o
  11   7  10        6.34       11.53      3.58 o
  12   7  10        0.15        0.68      5.27 o
  13   7  10        7.54        6.35      6.59 o
  -7   8  10        8.39        1.50      6.68 o
  -6   8  10       17.94       17.61      4.43 o
  -5   8  10       83.69       81.84      5.54 o
  -4   8  10      102.90      101.43      5.79 o
  -3   8  10       20.69       22.45      3.57 o
  -2   8  10      172.17      154.06      5.51 o
  -1   8  10      137.48      153.65      5.34 o
   0   8  10        0.26        6.44      2.31 o
   1   8  10      107.53      104.51      4.21 o
   2   8  10       36.90       41.53      3.05 o
   3   8  10      400.58      373.95      6.65 o
   4   8  10      423.44      399.27      6.89 o
   5   8  10      108.58       93.44      3.92 o
   6   8  10      139.59      135.90      4.67 o
   7   8  10       91.80       87.01      4.04 o
   8   8  10       32.71       34.97      3.32 o
   9   8  10       17.67       16.03      3.27 o
  10   8  10        6.34        3.24      3.48 o
  11   8  10       76.49       75.59      4.93 o
  12   8  10       14.08       18.72      3.91 o
  13   8  10        3.70       -5.59      5.59 o
  -6   9  10        5.47        3.25      6.17 o
  -5   9  10       30.94       35.47      4.53 o
  -4   9  10       81.50       70.64      5.49 o
  -3   9  10        5.86        7.48      3.40 o
  -2   9  10        7.75       11.25      3.22 o
  -1   9  10      147.03      142.06      5.25 o
   0   9  10        8.92        3.35      4.18 o
   1   9  10       10.58       10.30      2.74 o
   2   9  10      185.43      166.52      5.11 o
   3   9  10      352.12      355.41      6.80 o
   4   9  10      260.42      254.17      5.85 o
   5   9  10        0.18       -0.21      3.64 o
   6   9  10       40.73       36.25      3.00 o
   7   9  10       76.23       76.99      3.94 o
   8   9  10       24.15       23.82      3.40 o
   9   9  10        2.27        5.17      3.10 o
  10   9  10        8.94        7.35      3.59 o
  11   9  10       99.45      100.29      5.73 o
  12   9  10       41.56       29.93      4.73 o
  13   9  10       12.17       10.92      4.27 o
  -5  10  10        2.32        3.50      5.87 o
  -4  10  10       38.97       49.77      4.59 o
  -3  10  10        2.00        0.29      4.60 o
  -2  10  10        8.08        8.24      3.41 o
  -1  10  10       19.70       22.16      3.62 o
   0  10  10      110.29      113.45      4.89 o
   1  10  10      200.60      188.39      5.65 o
   2  10  10        9.30       10.44      3.04 o
   3  10  10       93.20       76.37      4.06 o
   4  10  10       18.22       20.73      3.17 o
   5  10  10        1.31        4.22      2.58 o
   6  10  10        2.82       -0.46      3.63 o
   7  10  10        9.00       11.33      3.04 o
   8  10  10       57.54       59.14      4.14 o
   9  10  10        0.81       -3.02      4.05 o
  10  10  10       58.94       58.42      4.56 o
  11  10  10       94.25       89.50      5.49 o
  12  10  10       92.81       90.46      6.01 o
  -5  11  10        1.27        1.50      6.40 o
  -4  11  10       13.30       13.29      4.26 o
  -3  11  10       17.47       21.70      4.33 o
  -2  11  10       29.73       25.05      4.28 o
  -1  11  10       33.00       29.39      3.77 o
   0  11  10       10.67       10.86      3.07 o
   1  11  10       79.11       88.30      4.44 o
   2  11  10       28.11       29.28      3.32 o
   3  11  10        2.54        8.15      2.53 o
   4  11  10      132.94      136.17      5.08 o
   5  11  10      128.99      129.74      4.91 o
   6  11  10       10.25       18.13      2.89 o
   7  11  10       36.62       33.56      3.62 o
   8  11  10       10.73        9.55      3.50 o
   9  11  10       17.45       22.36      3.57 o
  10  11  10      195.81      178.31      6.88 o
  11  11  10      284.41      285.92      8.29 o
  12  11  10        1.71       -1.08      4.01 o
  -4  12  10        0.06        5.56      6.05 o
  -3  12  10       11.69       16.51      4.30 o
  -2  12  10       19.33       24.37      3.95 o
  -1  12  10       23.62       27.82      4.05 o
   0  12  10       57.30       62.29      4.61 o
   1  12  10        7.17        6.25      3.25 o
   2  12  10       23.07       26.89      3.78 o
   3  12  10       59.53       63.45      4.14 o
   4  12  10        8.37       12.88      3.03 o
   5  12  10       45.96       44.21      4.01 o
   6  12  10       23.88       20.23      3.60 o
   7  12  10       43.90       41.88      4.16 o
   8  12  10       17.92       15.24      3.69 o
   9  12  10       75.19       73.24      4.77 o
  10  12  10        2.46        1.29      4.90 o
  11  12  10      116.01      115.84      6.04 o
  12  12  10        4.79        2.23      6.17 o
  -3  13  10        2.34        4.45      5.89 o
  -2  13  10       37.86       37.84      4.78 o
  -1  13  10       16.75       15.19      4.26 o
   0  13  10      151.89      149.08      6.43 o
   1  13  10        8.38       13.92      3.41 o
   2  13  10       11.02       14.88      3.32 o
   3  13  10       15.02        8.12      3.67 o
   4  13  10        4.52        5.82      3.32 o
   5  13  10       94.20       83.16      4.96 o
   6  13  10        2.60        3.54      3.27 o
   7  13  10       50.75       49.07      4.25 o
   8  13  10       34.28       32.59      4.05 o
   9  13  10       83.12       86.51      5.20 o
  10  13  10       51.42       49.97      5.12 o
  11  13  10        9.35        9.36      4.20 o
  -2  14  10        4.48       -0.38      6.36 o
  -1  14  10        7.17        9.04      4.00 o
   0  14  10       21.28       17.37      4.37 o
   1  14  10       53.64       47.47      5.13 o
   2  14  10       21.36       26.54      4.05 o
   3  14  10       22.22       25.02      3.85 o
   4  14  10       27.17       22.92      3.77 o
   5  14  10       52.23       54.30      4.51 o
   6  14  10       27.21       27.34      4.21 o
   7  14  10       64.09       67.11      4.79 o
   8  14  10       37.78       38.22      4.41 o
   9  14  10       87.76       87.46      5.49 o
  10  14  10        1.11        1.07      5.55 o
  11  14  10        9.92       14.16      4.20 o
   0  15  10       20.77       28.43      4.51 o
   1  15  10       66.35       53.68      5.36 o
   2  15  10       85.87       92.47      5.69 o
   3  15  10       51.53       51.07      4.83 o
   4  15  10       70.55       81.60      5.38 o
   5  15  10        1.37        0.98      5.17 o
   6  15  10       31.53       31.90      4.55 o
   7  15  10       16.63        7.41      4.11 o
   8  15  10       14.55       13.88      3.92 o
   9  15  10       22.38       23.25      4.42 o
  10  15  10       10.23        8.87      4.57 o
   2  16  10       27.88       31.55      4.71 o
   3  16  10        9.40        6.52      4.25 o
   4  16  10      101.18      107.22      6.30 o
   5  16  10        2.34        8.19      3.79 o
   6  16  10        3.70        4.65      5.69 o
   7  16  10       24.51       29.80      4.33 o
   8  16  10        4.01        5.21      4.19 o
  -3  -8  11       18.50       16.56      4.67 o
  -2  -8  11        0.18       -0.37      5.27 o
  -1  -8  11       40.76       38.74      5.17 o
   0  -8  11        3.30       -5.97      5.97 o
   1  -8  11       23.67       23.26      4.67 o
   2  -8  11        0.72       -6.10      6.10 o
  -5  -7  11        1.94       -0.75      6.01 o
  -4  -7  11        4.26        1.08      6.42 o
  -3  -7  11      108.98      106.14      6.09 o
  -2  -7  11        0.57        6.87      3.66 o
  -1  -7  11        4.26        3.06      5.55 o
   0  -7  11        0.09       -2.72      5.24 o
   1  -7  11        6.86        3.43      5.23 o
   2  -7  11        9.06        9.80      4.06 o
   3  -7  11       41.34       42.76      4.87 o
   4  -7  11        9.59        2.63      4.39 o
  -6  -6  11        0.07        4.30      3.99 o
  -5  -6  11        5.03        2.84      5.31 o
  -4  -6  11        7.06        1.02      5.49 o
  -3  -6  11       41.94       48.82      4.81 o
  -2  -6  11       22.10       21.56      4.01 o
  -1  -6  11       14.95       19.67      3.97 o
   0  -6  11       29.08       26.20      4.33 o
   1  -6  11       41.77       41.92      4.67 o
   2  -6  11        0.36        0.64      5.14 o
   3  -6  11       56.90       42.23      5.08 o
   4  -6  11       11.42        2.42      5.69 o
   5  -6  11       10.33        9.98      4.25 o
   6  -6  11        7.89       11.88      4.10 o
  -7  -5  11       11.78       10.81      4.37 o
  -6  -5  11       16.74       21.90      4.15 o
  -5  -5  11        1.20        0.34      4.95 o
  -4  -5  11      110.90      124.21      6.11 o
  -3  -5  11       57.27       52.32      4.42 o
  -2  -5  11       49.22       55.21      4.48 o
  -1  -5  11       24.57       17.67      3.93 o
   0  -5  11       90.26       90.65      5.13 o
   1  -5  11      172.18      161.12      6.27 o
   2  -5  11        0.67        2.08      3.24 o
   3  -5  11        2.42       -3.68      4.86 o
   4  -5  11       41.74       46.93      4.50 o
   5  -5  11        8.52        5.03      5.85 o
   6  -5  11       34.88       47.26      4.66 o
   7  -5  11       14.70       18.92      4.26 o
  -7  -4  11       72.15       76.10      5.96 o
  -6  -4  11       35.20       35.01      4.70 o
  -5  -4  11       29.43       35.42      4.46 o
  -4  -4  11       68.69       65.62      4.75 o
  -3  -4  11       64.59       68.22      4.57 o
  -2  -4  11       27.99       28.05      3.76 o
  -1  -4  11        4.02        4.88      2.97 o
   0  -4  11      111.58      113.76      5.31 o
   1  -4  11      293.62      293.56      7.53 o
   2  -4  11        6.23        4.80      3.48 o
   3  -4  11       16.16        4.25      5.17 o
   4  -4  11       32.28       23.29      3.96 o
   5  -4  11       14.71       13.66      4.00 o
   6  -4  11      111.69      102.67      5.97 o
   7  -4  11        4.95        7.22      3.88 o
   8  -4  11       17.88       17.96      4.78 o
  -8  -3  11        4.75        0.76      6.49 o
  -7  -3  11       96.75       76.48      6.12 o
  -6  -3  11       60.68       67.41      5.37 o
  -5  -3  11       21.76       19.54      3.91 o
  -4  -3  11        1.40       -2.58      4.53 o
  -3  -3  11       34.99       34.83      3.92 o
  -2  -3  11      157.34      147.05      5.53 o
  -1  -3  11       44.54       45.37      4.04 o
   0  -3  11       89.89       78.89      4.57 o
   1  -3  11      110.80      120.47      4.90 o
   2  -3  11       83.96       72.88      4.59 o
   3  -3  11        0.22        1.56      4.38 o
   4  -3  11       98.10      101.00      5.01 o
   5  -3  11        4.89       -4.93      4.93 o
   6  -3  11        3.70        1.22      5.38 o
   7  -3  11       53.07       60.07      4.78 o
   8  -3  11       55.16       48.83      4.99 o
   9  -3  11       40.63       37.73      5.24 o
  -8  -2  11        6.92        5.77      4.36 o
  -7  -2  11       44.68       47.72      5.00 o
  -6  -2  11       14.29       11.41      3.92 o
  -5  -2  11       44.03       45.31      4.34 o
  -4  -2  11       16.40       22.81      3.46 o
  -3  -2  11       29.17       26.04      3.47 o
  -2  -2  11       92.78      105.76      4.80 o
  -1  -2  11       49.97       40.51      3.75 o
   0  -2  11      105.05       99.51      4.72 o
   1  -2  11       15.94       13.38      3.22 o
   2  -2  11      118.03       99.66      4.69 o
   3  -2  11       21.15       25.32      3.41 o
   4  -2  11       52.88       53.34      4.00 o
   5  -2  11       21.27       19.89      3.46 o
   6  -2  11        0.62        4.42      3.22 o
   7  -2  11       11.18       13.15      3.81 o
   8  -2  11      387.34      416.90      9.70 o
   9  -2  11       11.08       13.08      4.15 o
  -8  -1  11       11.69        4.41      5.96 o
  -7  -1  11        0.08        4.38      3.60 o
  -6  -1  11        0.25       -0.31      4.96 o
  -5  -1  11       66.37       74.86      4.85 o
  -4  -1  11        6.18        3.18      4.82 o
  -3  -1  11      145.26      154.22      5.53 o
  -2  -1  11        5.20        1.18      4.27 o
  -1  -1  11       62.43       67.74      3.99 o
   0  -1  11      158.24      148.01      4.90 o
   1  -1  11      134.69      112.61      4.63 o
   2  -1  11      141.60      151.32      5.04 o
   3  -1  11       28.69       28.84      3.17 o
   4  -1  11       47.81       44.58      3.53 o
   5  -1  11       13.72       16.08      2.99 o
   6  -1  11        9.65       10.12      3.27 o
   7  -1  11        0.78        3.15      4.32 o
   8  -1  11       68.72       76.14      4.81 o
   9  -1  11        0.94       -5.33      5.33 o
  10  -1  11       40.57       37.78      5.19 o
  -8   0  11        8.38       -1.46      5.80 o
  -7   0  11        0.07        4.33      5.03 o
  -6   0  11       48.72       49.66      4.50 o
  -5   0  11       34.30       30.51      3.94 o
  -4   0  11       16.38       21.59      3.57 o
  -3   0  11      111.11       95.94      4.65 o
  -2   0  11      214.28      231.05      6.13 o
  -1   0  11      189.90      175.37      5.29 o
   0   0  11       57.50       54.92      3.35 o
   1   0  11       64.08       66.16      3.65 o
   2   0  11      183.01      172.26      5.10 o
   3   0  11        1.97        4.36      2.48 o
   4   0  11        8.57        7.97      2.81 o
   5   0  11        0.17        2.34      3.79 o
   6   0  11        4.21       -1.75      4.25 o
   7   0  11       13.26       18.38      3.37 o
   8   0  11       83.52       76.92      4.97 o
   9   0  11        7.23       -0.96      5.11 o
  10   0  11        0.49        2.80      5.24 o
  11   0  11       43.37       50.38      4.99 o
  -8   1  11        0.77        4.36      5.84 o
  -7   1  11        2.13        6.96      3.58 o
  -6   1  11        2.02       -5.09      5.09 o
  -5   1  11       30.28       34.46      4.10 o
  -4   1  11       49.07       46.06      3.99 o
  -3   1  11      131.79      134.35      5.13 o
  -2   1  11       39.41       35.61      3.46 o
  -1   1  11      183.82      176.10      5.20 o
   0   1  11       65.55       56.32      3.58 o
   1   1  11        3.84       -0.98      3.72 o
   2   1  11        1.87        8.20      2.34 o
   3   1  11        1.03        4.14      2.44 o
   4   1  11        0.20       -3.59      3.59 o
   5   1  11       60.52       69.71      3.90 o
   6   1  11       23.85       22.30      3.23 o
   7   1  11        1.63        3.33      4.41 o
   8   1  11       56.54       53.00      4.55 o
   9   1  11        3.29        3.96      5.13 o
  10   1  11        0.11       -0.67      5.22 o
  11   1  11        5.85       -4.03      6.36 o
  -8   2  11        0.13        0.00      5.15 o
  -7   2  11        1.76       -5.60      5.60 o
  -6   2  11        9.79        1.22      5.78 o
  -5   2  11       34.88       38.69      3.99 o
  -4   2  11       34.02       35.95      3.79 o
  -3   2  11        2.65        3.97      4.00 o
  -2   2  11       71.02       59.94      3.76 o
  -1   2  11      300.99      314.33      6.55 o
   0   2  11        1.02        1.76      3.54 o
   1   2  11      198.15      204.31      5.28 o
   2   2  11       39.43       26.45      2.90 o
   3   2  11        3.35       -2.32      3.64 o
   4   2  11      206.63      197.95      5.17 o
   5   2  11       70.08       68.53      3.74 o
   6   2  11      113.80      119.33      4.82 o
   7   2  11        0.20       -1.72      4.07 o
   8   2  11        7.16        3.20      4.58 o
   9   2  11      139.27      142.41      6.01 o
  10   2  11        2.68       -0.32      4.84 o
  11   2  11       37.74       42.47      4.66 o
  -8   3  11        1.75        5.18      5.97 o
  -7   3  11       24.36       24.92      4.51 o
  -6   3  11       56.33       62.28      4.89 o
  -5   3  11        1.31        0.84      4.70 o
  -4   3  11       48.70       50.15      4.09 o
  -3   3  11       22.92       19.30      3.20 o
  -2   3  11       47.07       55.28      3.65 o
  -1   3  11       85.71       75.21      3.78 o
   0   3  11       15.50       21.67      2.93 o
   1   3  11        0.34       -1.69      3.27 o
   2   3  11      452.13      433.35      7.11 o
   3   3  11        9.91        6.11      2.55 o
   4   3  11       64.68       63.62      3.31 o
   5   3  11      247.91      250.27      5.83 o
   6   3  11      122.28      129.20      4.71 o
   7   3  11       23.35       21.99      3.26 o
   8   3  11        0.50        2.96      2.78 o
   9   3  11      166.15      177.08      6.11 o
  10   3  11       30.66       35.16      4.29 o
  11   3  11       22.03       19.94      4.12 o
  12   3  11       34.72       34.51      4.88 o
  -8   4  11        3.45        4.91      6.49 o
  -7   4  11       57.94       66.08      5.61 o
  -6   4  11       72.69       70.62      5.36 o
  -5   4  11        4.25       11.06      3.26 o
  -4   4  11        0.17       -2.07      4.38 o
  -3   4  11        3.20        2.61      4.02 o
  -2   4  11      132.31      123.95      4.65 o
  -1   4  11        2.67        1.43      3.66 o
   0   4  11       12.20        8.15      2.63 o
   1   4  11       89.71       90.08      3.69 o
   2   4  11      778.78      756.58      9.10 o
   3   4  11      744.69      704.31      8.74 o
   4   4  11       18.60       23.24      2.73 o
   5   4  11      109.45      116.14      4.37 o
   6   4  11      453.22      437.19      7.56 o
   7   4  11       33.72       37.92      3.50 o
   8   4  11       12.40       18.43      3.22 o
   9   4  11       83.56       85.64      4.79 o
  10   4  11       37.20       39.50      4.16 o
  11   4  11       22.44       27.88      4.05 o
  12   4  11        9.84       12.42      4.18 o
  -7   5  11       18.68       23.26      4.38 o
  -6   5  11       44.00       52.03      5.11 o
  -5   5  11       13.87       16.02      4.02 o
  -4   5  11        0.68        5.05      3.23 o
  -3   5  11        0.22        3.41      3.78 o
  -2   5  11      134.79      153.63      5.22 o
  -1   5  11      106.95       97.57      4.07 o
   0   5  11      340.12      319.67      6.52 o
   1   5  11      127.15      124.37      4.40 o
   2   5  11     1120.77     1052.52     10.77 o
   3   5  11      997.95      999.09     10.45 o
   4   5  11      120.14      130.80      4.34 o
   5   5  11        1.37        7.50      2.21 o
   6   5  11      119.66      124.24      4.67 o
   7   5  11        5.92        1.82      3.92 o
   8   5  11       51.20       45.32      3.67 o
   9   5  11       36.63       42.61      3.87 o
  10   5  11      105.22       98.43      5.39 o
  11   5  11       49.14       45.88      4.76 o
  12   5  11        7.74        0.72      6.06 o
  -7   6  11       14.20       16.23      4.68 o
  -6   6  11        0.08        0.00      5.26 o
  -5   6  11       78.38       84.87      5.48 o
  -4   6  11       72.67       61.72      4.91 o
  -3   6  11       45.35       52.89      4.06 o
  -2   6  11       43.15       53.32      3.82 o
  -1   6  11       24.45       19.73      3.31 o
   0   6  11      449.76      444.41      7.68 o
   1   6  11      171.41      157.01      4.80 o
   2   6  11      975.54      922.15     10.23 o
   3   6  11      116.48      116.69      4.23 o
   4   6  11       37.27       36.14      3.15 o
   5   6  11        7.60        3.53      2.49 o
   6   6  11      293.09      276.99      6.11 o
   7   6  11        0.19        2.05      3.81 o
   8   6  11        0.65       -3.45      3.94 o
   9   6  11       45.91       46.05      4.11 o
  10   6  11      202.22      217.82      6.82 o
  11   6  11       81.77       72.78      5.35 o
  12   6  11        0.38        1.06      5.25 o
  -7   7  11       13.06       17.62      4.66 o
  -6   7  11        0.25       -3.11      6.01 o
  -5   7  11       70.53       87.39      5.36 o
  -4   7  11       28.07       26.47      4.15 o
  -3   7  11       89.63       93.95      5.09 o
  -2   7  11       16.70       14.37      3.37 o
  -1   7  11        4.29        6.58      2.93 o
   0   7  11      519.03      467.61      8.06 o
   1   7  11       57.03       60.19      3.53 o
   2   7  11      157.83      153.48      4.74 o
   3   7  11      461.25      425.28      7.28 o
   4   7  11        0.29        3.29      2.31 o
   5   7  11        1.40        2.37      2.40 o
   6   7  11      106.86      104.84      4.28 o
   7   7  11       57.54       53.46      3.67 o
   8   7  11        0.75        2.73      2.87 o
   9   7  11       18.24       19.61      3.50 o
  10   7  11      203.01      221.07      6.72 o
  11   7  11       41.22       44.79      4.33 o
  12   7  11       24.43       32.23      4.17 o
  -6   8  11        0.29       -6.08      6.08 o
  -5   8  11       23.11       27.09      4.60 o
  -4   8  11      101.17      106.34      5.87 o
  -3   8  11        5.99        3.48      3.51 o
  -2   8  11       32.74       42.78      3.98 o
  -1   8  11      164.17      149.23      5.29 o
   0   8  11       41.66       43.50      3.68 o
   1   8  11       50.84       46.36      3.52 o
   2   8  11       28.21       26.61      3.21 o
   3   8  11        6.96        6.39      2.84 o
   4   8  11      607.59      559.21      8.45 o
   5   8  11       46.86       48.35      3.50 o
   6   8  11        1.47       -2.00      4.02 o
   7   8  11       54.74       57.75      3.55 o
   8   8  11       27.26       17.76      3.65 o
   9   8  11       15.67       14.28      3.53 o
  10   8  11       39.70       35.62      4.25 o
  11   8  11        9.39        8.06      3.75 o
  12   8  11       26.62       25.05      4.40 o
  -6   9  11       14.07       13.50      4.63 o
  -5   9  11        4.54        7.14      4.31 o
  -4   9  11       36.34       42.06      4.68 o
  -3   9  11       51.33       53.04      4.64 o
  -2   9  11       67.02       71.22      4.67 o
  -1   9  11       43.10       38.96      4.29 o
   0   9  11      114.17       94.51      4.91 o
   1   9  11       32.52       26.89      3.24 o
   2   9  11       21.77       23.16      3.26 o
   3   9  11        0.18       -3.49      3.98 o
   4   9  11      458.84      458.41      7.94 o
   5   9  11      193.08      194.30      5.63 o
   6   9  11        9.45        7.28      2.92 o
   7   9  11      138.26      136.34      5.18 o
   8   9  11       20.60       20.45      3.32 o
   9   9  11       43.08       47.82      3.87 o
  10   9  11        0.28       -0.60      4.92 o
  11   9  11        1.97       -0.33      5.05 o
  12   9  11        9.85       12.46      4.35 o
  -5  10  11        1.07        7.56      4.08 o
  -4  10  11        4.62        6.79      4.19 o
  -3  10  11        0.66       -3.45      5.28 o
  -2  10  11        5.15        9.04      3.52 o
  -1  10  11        0.55       -0.55      4.70 o
   0  10  11       29.39       26.21      3.74 o
   1  10  11       85.68       84.48      4.55 o
   2  10  11        4.13        1.42      4.27 o
   3  10  11       37.60       41.80      3.74 o
   4  10  11      413.31      400.73      7.76 o
   5  10  11      174.22      160.13      5.31 o
   6  10  11        2.58        0.97      4.19 o
   7  10  11      252.95      254.25      6.62 o
   8  10  11        0.22       -1.88      4.25 o
   9  10  11        0.49       -0.86      4.25 o
  10  10  11       15.85       13.57      3.66 o
  11  10  11        4.03       -0.33      5.59 o
  12  10  11       12.48        8.87      4.00 o
  -4  11  11        4.22        1.81      6.01 o
  -3  11  11        5.21        1.34      4.22 o
  -2  11  11       31.98       35.77      4.47 o
  -1  11  11        2.58        0.59      4.72 o
   0  11  11        8.88       14.66      3.49 o
   1  11  11       34.72       36.31      3.73 o
   2  11  11       55.22       59.98      4.25 o
   3  11  11       74.76       67.41      4.16 o
   4  11  11       34.67       34.33      3.59 o
   5  11  11       36.86       42.70      3.65 o
   6  11  11       24.42       19.82      3.53 o
   7  11  11       33.96       37.30      3.73 o
   8  11  11      200.67      224.34      6.75 o
   9  11  11        7.77        4.92      3.70 o
  10  11  11       74.93       73.48      5.24 o
  11  11  11       76.57       71.67      5.52 o
  12  11  11        0.13       -5.98      5.98 o
  -3  12  11        1.95        2.52      4.25 o
  -2  12  11       26.07       17.96      4.58 o
  -1  12  11        1.50        3.15      4.99 o
   0  12  11       31.78       29.12      4.03 o
   1  12  11       41.69       37.39      4.19 o
   2  12  11       67.88       64.95      4.50 o
   3  12  11       30.32       27.25      3.66 o
   4  12  11      100.37       92.86      5.13 o
   5  12  11       23.57       21.80      3.68 o
   6  12  11       29.08       30.05      3.75 o
   7  12  11       97.84      104.12      5.25 o
   8  12  11       18.94       17.31      3.47 o
   9  12  11       42.01       37.61      4.64 o
  10  12  11       40.13       39.98      4.88 o
  11  12  11       61.26       57.32      5.28 o
  12  12  11        5.38        4.19      4.14 o
  -2  13  11       85.72       84.26      6.43 o
  -1  13  11        6.60        2.39      5.79 o
   0  13  11       84.60       93.08      5.61 o
   1  13  11       53.04       56.12      4.55 o
   2  13  11       51.33       49.00      4.50 o
   3  13  11       25.61       22.49      3.88 o
   4  13  11        0.13        2.60      4.72 o
   5  13  11      108.76      119.44      5.56 o
   6  13  11       34.07       34.09      4.13 o
   7  13  11        3.15        6.64      3.23 o
   8  13  11       40.46       36.98      4.57 o
   9  13  11       15.75       20.05      3.76 o
  10  13  11       44.73       49.50      4.88 o
  11  13  11      120.25      122.08      6.67 o
  -1  14  11        3.16        2.21      5.98 o
   0  14  11        4.70        8.93      4.01 o
   1  14  11       27.58       24.48      4.39 o
   2  14  11       64.73       65.15      5.22 o
   3  14  11        0.87       -5.35      5.35 o
   4  14  11       20.08       16.57      3.91 o
   5  14  11       38.91       35.30      4.37 o
   6  14  11      138.05      144.80      6.44 o
   7  14  11       39.31       32.77      4.69 o
   8  14  11       51.86       45.85      4.60 o
   9  14  11       35.49       31.99      4.66 o
  10  14  11       70.26       71.60      5.49 o
   0  15  11        0.58        1.14      5.84 o
   1  15  11        1.65        5.09      5.59 o
   2  15  11       53.48       60.36      5.12 o
   3  15  11       41.35       44.67      4.88 o
   4  15  11       91.59       93.51      5.78 o
   5  15  11       77.47       77.51      5.54 o
   6  15  11       39.00       39.12      4.70 o
   7  15  11       27.09       31.68      4.81 o
   8  15  11       15.48       18.87      4.26 o
   9  15  11       63.23       74.92      5.59 o
   2  16  11       34.37       40.28      5.00 o
   3  16  11        1.48        1.87      5.61 o
   4  16  11       57.67       54.72      5.49 o
   5  16  11      112.88      113.42      6.55 o
   6  16  11        1.47        3.12      3.81 o
   7  16  11       12.26        4.84      6.52 o
   8  16  11        3.15       -1.52      5.77 o
  -3  -7  12        4.68        0.00      5.95 o
  -2  -7  12        6.39        3.34      4.25 o
  -1  -7  12       91.48      105.49      6.22 o
   0  -7  12      120.28      115.80      6.82 o
   1  -7  12        6.53        0.00      6.21 o
   2  -7  12        0.27       -6.01      6.01 o
  -4  -6  12        0.16        7.53      4.00 o
  -3  -6  12       12.10       12.09      4.36 o
  -2  -6  12       52.49       54.84      5.47 o
  -1  -6  12       34.96       43.79      4.47 o
   0  -6  12      145.98      153.32      6.64 o
   1  -6  12       14.30       10.29      4.39 o
   2  -6  12        2.10       -2.79      5.65 o
   3  -6  12       33.48       30.79      4.80 o
   4  -6  12       17.03       11.68      4.46 o
  -5  -5  12        0.38        0.37      5.72 o
  -4  -5  12       38.08       36.83      4.93 o
  -3  -5  12       67.41       75.25      5.35 o
  -2  -5  12       33.72       41.43      4.48 o
  -1  -5  12       27.96       32.22      4.16 o
   0  -5  12        3.23        7.92      3.28 o
   1  -5  12      104.41      112.27      5.61 o
   2  -5  12       35.00       33.60      3.99 o
   3  -5  12        4.76        2.99      5.42 o
   4  -5  12        9.49        8.94      3.85 o
   5  -5  12       13.42        5.39      5.94 o
   6  -5  12       13.19        7.19      4.48 o
  -6  -4  12       97.77      113.94      6.74 o
  -5  -4  12        2.34       -5.53      5.53 o
  -4  -4  12        7.59        9.06      4.18 o
  -3  -4  12      109.61       91.68      5.68 o
  -2  -4  12       27.63       28.53      4.03 o
  -1  -4  12        1.34       -3.58      5.11 o
   0  -4  12        0.22        9.45      2.90 o
   1  -4  12       67.82       59.56      4.68 o
   2  -4  12      143.35      153.31      5.94 o
   3  -4  12       15.74        2.15      5.50 o
   4  -4  12      105.38      112.92      5.95 o
   5  -4  12        2.79        0.67      5.26 o
   6  -4  12      119.50      127.94      6.66 o
   7  -4  12       36.56       40.80      4.92 o
  -7  -3  12       23.75       23.18      5.02 o
  -6  -3  12       35.07       36.72      4.89 o
  -5  -3  12       36.00       39.28      4.71 o
  -4  -3  12        1.90       -4.99      4.99 o
  -3  -3  12       39.58       38.76      4.33 o
  -2  -3  12       24.82       27.92      3.77 o
  -1  -3  12        4.31        6.72      3.01 o
   0  -3  12        5.34        8.14      3.22 o
   1  -3  12      110.64      121.93      5.25 o
   2  -3  12      327.44      317.77      7.91 o
   3  -3  12       37.01       42.60      4.28 o
   4  -3  12       99.05       98.89      5.34 o
   5  -3  12      142.38      154.79      6.25 o
   6  -3  12       11.37       12.32      4.16 o
   7  -3  12        2.35       -4.55      5.68 o
   8  -3  12        1.18       -1.87      6.10 o
  -7  -2  12        4.62        2.23      5.88 o
  -6  -2  12       48.66       54.71      5.33 o
  -5  -2  12       52.34       64.86      4.75 o
  -4  -2  12        8.48       11.15      3.49 o
  -3  -2  12       30.81       33.12      3.92 o
  -2  -2  12        1.79       -4.37      4.65 o
  -1  -2  12        4.55        3.17      3.02 o
   0  -2  12       10.00        8.69      3.00 o
   1  -2  12      192.41      195.35      6.12 o
   2  -2  12       29.32       38.56      3.66 o
   3  -2  12      149.32      145.74      5.61 o
   4  -2  12       11.50       12.72      3.38 o
   5  -2  12       84.24       94.28      5.13 o
   6  -2  12      159.65      162.82      6.57 o
   7  -2  12      129.94      129.96      6.26 o
   8  -2  12        7.15        7.74      4.00 o
   9  -2  12        0.91        3.41      5.91 o
  -7  -1  12        8.21        5.81      6.33 o
  -6  -1  12        7.04        4.36      3.89 o
  -5  -1  12       60.40       59.73      5.17 o
  -4  -1  12       14.63        6.70      3.89 o
  -3  -1  12        4.94        4.25      3.08 o
  -2  -1  12       17.10       21.28      3.30 o
  -1  -1  12       20.88       24.88      3.39 o
   0  -1  12        0.15       -4.22      4.22 o
   1  -1  12       82.85       84.84      4.32 o
   2  -1  12       57.44       53.95      3.97 o
   3  -1  12       43.76       43.62      3.91 o
   4  -1  12       87.23       89.65      4.69 o
   5  -1  12       37.06       44.46      3.99 o
   6  -1  12       30.27       42.37      3.83 o
   7  -1  12       25.18       27.27      4.21 o
   8  -1  12       11.00        5.63      5.90 o
   9  -1  12        8.36       13.25      4.12 o
  -7   0  12       17.93       15.94      4.51 o
  -6   0  12        5.23        2.65      5.85 o
  -5   0  12       29.43       40.16      4.23 o
  -4   0  12       11.97       11.92      3.61 o
  -3   0  12        3.47        1.33      4.65 o
  -2   0  12       38.18       28.94      3.73 o
  -1   0  12       70.62       85.65      4.50 o
   0   0  12        9.99       10.76      2.87 o
   1   0  12       14.65        8.54      2.86 o
   2   0  12        3.93        2.55      2.99 o
   3   0  12      289.94      288.66      6.85 o
   4   0  12        1.47        3.79      2.79 o
   5   0  12       16.92       18.96      3.18 o
   6   0  12        3.66        8.70      3.05 o
   7   0  12        5.29        7.42      3.42 o
   8   0  12       31.04       23.21      4.33 o
   9   0  12        3.89        0.68      5.54 o
  10   0  12        9.91       11.81      4.03 o
  -7   1  12        3.20        7.48      3.91 o
  -6   1  12        0.32        0.33      5.26 o
  -5   1  12       30.97       32.56      4.17 o
  -4   1  12       16.69       20.38      4.02 o
  -3   1  12        8.08        9.76      3.40 o
  -2   1  12        8.11        9.55      3.00 o
  -1   1  12       61.95       71.47      4.10 o
   0   1  12       37.70       34.57      3.45 o
   1   1  12       33.56       30.84      3.21 o
   2   1  12       27.04       32.58      3.15 o
   3   1  12       77.88       78.67      4.01 o
   4   1  12       47.17       55.77      3.65 o
   5   1  12       67.06       68.19      4.00 o
   6   1  12        4.98        5.80      3.08 o
   7   1  12       76.39       76.00      4.67 o
   8   1  12      186.10      183.01      6.56 o
   9   1  12       35.34       35.92      4.29 o
  10   1  12       25.13       32.06      4.49 o
  -7   2  12        6.21        2.85      4.34 o
  -6   2  12        1.20        4.91      3.75 o
  -5   2  12        6.91        5.70      3.58 o
  -4   2  12       35.34       40.44      4.07 o
  -3   2  12       13.50        0.77      4.94 o
  -2   2  12       10.35       14.45      2.97 o
  -1   2  12       61.29       53.17      4.06 o
   0   2  12       14.65       15.68      2.88 o
   1   2  12      146.84      135.90      4.73 o
   2   2  12      167.88      154.20      4.93 o
   3   2  12        1.00       -0.87      3.67 o
   4   2  12      225.66      219.07      5.92 o
   5   2  12       65.72       66.20      4.06 o
   6   2  12      132.01      130.41      5.15 o
   7   2  12      320.88      333.70      7.61 o
   8   2  12       34.02       38.84      3.93 o
   9   2  12       67.48       71.65      4.90 o
  10   2  12        4.25       -1.35      5.87 o
  11   2  12        0.74        5.17      5.95 o
  -7   3  12       19.10       18.54      4.77 o
  -6   3  12        9.53        6.91      3.95 o
  -5   3  12       44.27       53.10      4.35 o
  -4   3  12       62.76       64.11      4.53 o
  -3   3  12       48.62       48.16      4.41 o
  -2   3  12        2.19        0.24      4.16 o
  -1   3  12       62.75       70.40      4.19 o
   0   3  12       91.17       75.69      4.02 o
   1   3  12       37.13       33.78      3.23 o
   2   3  12      522.38      515.71      8.11 o
   3   3  12       39.53       42.13      3.26 o
   4   3  12       21.05       23.31      2.98 o
   5   3  12      237.50      231.49      6.01 o
   6   3  12       31.01       37.48      3.49 o
   7   3  12      470.99      474.13      8.71 o
   8   3  12      108.61      127.80      5.43 o
   9   3  12        2.73        7.50      3.49 o
  10   3  12        6.81       10.96      3.61 o
  11   3  12        8.56        9.12      3.91 o
  -7   4  12       23.64       32.24      4.69 o
  -6   4  12      100.21      106.12      6.15 o
  -5   4  12       61.68       56.68      5.17 o
  -4   4  12       65.02       81.17      4.92 o
  -3   4  12        4.42        3.64      4.51 o
  -2   4  12       17.58       26.21      3.33 o
  -1   4  12       96.45       81.30      4.15 o
   0   4  12       92.46       93.09      4.33 o
   1   4  12       16.11       13.08      2.74 o
   2   4  12       92.50       84.72      3.91 o
   3   4  12      136.08      128.74      4.60 o
   4   4  12      385.49      362.64      6.98 o
   5   4  12       78.02       75.39      3.95 o
   6   4  12      373.80      375.74      7.54 o
   7   4  12       18.37       19.42      3.23 o
   8   4  12       98.11       92.13      4.79 o
   9   4  12       32.05       33.54      4.32 o
  10   4  12       28.31       27.52      4.30 o
  11   4  12        2.86        3.13      5.35 o
  12   4  12        0.84        3.42      5.79 o
  -7   5  12       20.48       35.78      4.75 o
  -6   5  12       14.24        2.40      6.82 o
  -5   5  12       99.52      101.16      5.83 o
  -4   5  12       25.85       20.98      4.09 o
  -3   5  12       37.76       43.44      4.17 o
  -2   5  12       24.74       27.67      3.31 o
  -1   5  12      183.90      178.54      5.82 o
   0   5  12       22.78       15.97      3.04 o
   1   5  12       27.52       23.93      3.18 o
   2   5  12      182.66      179.81      5.29 o
   3   5  12      108.53      107.47      4.19 o
   4   5  12      302.81      282.56      6.28 o
   5   5  12       66.04       67.56      3.77 o
   6   5  12      246.43      232.37      6.12 o
   7   5  12        0.86       -4.25      4.25 o
   8   5  12       59.72       57.51      4.09 o
   9   5  12        0.39       -3.43      4.65 o
  10   5  12       60.95       53.94      4.79 o
  11   5  12      115.86      106.66      5.96 o
  12   5  12       15.70       15.29      4.37 o
  -6   6  12        2.62        2.82      5.88 o
  -5   6  12       43.07       53.06      4.74 o
  -4   6  12       41.11       42.91      4.58 o
  -3   6  12      109.01      106.63      5.28 o
  -2   6  12       68.79       74.87      4.54 o
  -1   6  12       52.86       44.04      3.84 o
   0   6  12       30.51       31.27      3.34 o
   1   6  12       12.58       13.67      2.65 o
   2   6  12       30.83       24.61      3.20 o
   3   6  12      206.07      184.81      5.39 o
   4   6  12       34.56       35.65      3.11 o
   5   6  12        5.18       10.07      2.49 o
   6   6  12      371.06      359.20      7.27 o
   7   6  12       20.42       13.42      3.05 o
   8   6  12       54.08       61.79      4.08 o
   9   6  12       14.47       15.29      3.69 o
  10   6  12       25.90       29.41      3.84 o
  11   6  12       75.05       71.28      5.26 o
  12   6  12       36.22       41.72      5.05 o
  -6   7  12        0.59       -2.92      5.63 o
  -5   7  12       18.58       17.73      4.42 o
  -4   7  12       10.72        3.38      5.96 o
  -3   7  12       38.50       39.23      4.31 o
  -2   7  12      154.88      157.10      6.02 o
  -1   7  12       13.51       11.55      3.19 o
   0   7  12        3.76        7.90      2.76 o
   1   7  12        0.98       -3.78      4.05 o
   2   7  12        8.25        7.15      2.76 o
   3   7  12      346.62      333.19      6.79 o
   4   7  12      126.54      113.22      4.56 o
   5   7  12        0.49        0.00      3.53 o
   6   7  12      267.43      253.86      6.41 o
   7   7  12       55.66       65.43      3.95 o
   8   7  12      218.28      196.48      6.31 o
   9   7  12       36.44       33.26      4.05 o
  10   7  12       31.91       35.76      3.98 o
  11   7  12        5.44        0.67      5.51 o
  12   7  12       25.19       22.07      4.69 o
  -6   8  12        0.55        1.52      6.63 o
  -5   8  12        1.58       -0.70      5.96 o
  -4   8  12       46.07       44.95      4.70 o
  -3   8  12       94.99       97.06      5.72 o
  -2   8  12        0.60        2.89      3.38 o
  -1   8  12      104.03      117.73      5.36 o
   0   8  12        4.97        1.22      4.33 o
   1   8  12       15.55       23.96      3.10 o
   2   8  12        0.73       -0.56      2.58 o
   3   8  12        8.83        8.70      2.76 o
   4   8  12       84.79       85.34      4.18 o
   5   8  12       28.83       25.06      3.22 o
   6   8  12       22.80       22.33      3.22 o
   7   8  12       85.30       81.72      4.64 o
   8   8  12       77.59       81.77      4.47 o
   9   8  12        3.23       -2.85      4.96 o
  10   8  12        0.24       -4.67      4.67 o
  11   8  12        1.31        2.68      5.08 o
  12   8  12       43.67       36.10      4.84 o
  -5   9  12       11.24       14.46      4.38 o
  -4   9  12       20.84       20.25      4.53 o
  -3   9  12      107.33      108.61      5.84 o
  -2   9  12        1.01        3.19      5.01 o
  -1   9  12       27.73       27.02      4.07 o
   0   9  12      145.40      160.26      5.88 o
   1   9  12       23.12       19.01      3.40 o
   2   9  12        1.99        3.32      4.13 o
   3   9  12       33.68       27.38      3.51 o
   4   9  12        4.40        1.17      3.00 o
   5   9  12      216.81      199.50      5.96 o
   6   9  12       56.24       57.23      4.13 o
   7   9  12       73.79       62.97      4.30 o
   8   9  12       23.26       26.80      3.66 o
   9   9  12       25.99       26.60      3.91 o
  10   9  12       27.71       22.84      4.41 o
  11   9  12        1.71        8.12      3.61 o
  12   9  12       35.13       29.37      5.02 o
  -4  10  12        9.39       10.69      4.30 o
  -3  10  12       29.10       29.57      4.95 o
  -2  10  12        0.29       -3.07      5.51 o
  -1  10  12        2.68        1.44      4.84 o
   0  10  12       20.97       21.54      3.63 o
   1  10  12       84.09       78.58      4.89 o
   2  10  12       49.93       54.48      3.98 o
   3  10  12        5.74        2.97      4.29 o
   4  10  12       36.11       37.01      3.77 o
   5  10  12      117.20      118.11      5.05 o
   6  10  12        1.47       -2.57      4.23 o
   7  10  12       74.70       80.45      4.57 o
   8  10  12       37.56       35.12      4.05 o
   9  10  12       22.78       20.15      3.81 o
  10  10  12       46.10       43.48      4.86 o
  11  10  12        0.80        3.44      5.10 o
  12  10  12       41.28       31.08      5.16 o
  -4  11  12        0.23        2.27      6.14 o
  -3  11  12       14.06       16.32      4.40 o
  -2  11  12        5.05        4.26      5.51 o
  -1  11  12        4.76       13.24      3.32 o
   0  11  12       72.96       73.27      4.83 o
   1  11  12       40.46       49.99      4.39 o
   2  11  12       23.19       18.72      3.62 o
   3  11  12        0.76        3.96      2.99 o
   4  11  12       55.79       55.43      4.06 o
   5  11  12       28.47       25.36      3.70 o
   6  11  12        1.62       -2.43      4.21 o
   7  11  12        5.04        4.33      3.21 o
   8  11  12      181.48      164.61      6.35 o
   9  11  12      341.77      337.03      8.41 o
  10  11  12       11.02        4.61      5.78 o
  11  11  12       35.69       35.81      4.79 o
  12  11  12        6.38       12.72      4.22 o
  -3  12  12        3.69        1.87      5.85 o
  -2  12  12       22.94       18.91      4.82 o
  -1  12  12        2.38        4.94      5.26 o
   0  12  12       61.35       61.40      5.09 o
   1  12  12       29.02       24.06      4.17 o
   2  12  12       59.93       55.75      4.75 o
   3  12  12        0.12        2.26      4.50 o
   4  12  12      152.33      149.49      5.87 o
   5  12  12       16.70       14.61      3.62 o
   6  12  12       58.74       48.88      4.52 o
   7  12  12        5.66       -0.29      4.99 o
   8  12  12       50.14       42.60      4.71 o
   9  12  12      405.31      411.73      9.54 o
  10  12  12       89.88       93.54      5.87 o
  11  12  12        5.49        5.64      3.82 o
  -2  13  12      109.55      112.13      6.99 o
  -1  13  12       15.76       18.04      4.79 o
   0  13  12        4.93       -3.02      5.30 o
   1  13  12       94.72      100.36      5.79 o
   2  13  12       78.98       72.29      5.36 o
   3  13  12       45.81       47.70      4.56 o
   4  13  12       27.26       21.17      4.08 o
   5  13  12        1.20       -2.71      5.08 o
   6  13  12       80.18       75.80      5.04 o
   7  13  12       14.46       18.72      3.90 o
   8  13  12       75.31       83.52      5.00 o
   9  13  12       52.08       58.61      4.91 o
  10  13  12       52.23       40.06      5.22 o
  11  13  12       57.40       57.96      5.26 o
  -1  14  12       90.97       93.75      6.64 o
   0  14  12        1.45        9.04      4.00 o
   1  14  12        0.59       -0.35      5.56 o
   2  14  12       58.95       70.60      5.31 o
   3  14  12       13.80       14.08      3.96 o
   4  14  12        6.63        3.88      5.76 o
   5  14  12        7.69        5.16      3.83 o
   6  14  12       84.03       81.04      5.32 o
   7  14  12       41.85       49.81      4.73 o
   8  14  12       77.80       96.00      5.49 o
   9  14  12       11.78       12.82      4.32 o
  10  14  12       23.96       24.44      4.76 o
   1  15  12        0.14        4.87      4.06 o
   2  15  12        1.22       -1.09      5.85 o
   3  15  12        6.99        6.18      3.94 o
   4  15  12       25.48       19.68      4.65 o
   5  15  12        1.83        3.47      3.69 o
   6  15  12       59.80       69.09      5.41 o
   7  15  12       37.02       37.76      4.65 o
   8  15  12        6.09        4.73      5.36 o
   9  15  12        0.23       -4.90      6.03 o
   3  16  12        0.80       -2.29      5.99 o
   4  16  12        6.96       18.23      4.34 o
   5  16  12       64.37       62.56      5.62 o
   6  16  12        2.23       -0.75      6.00 o
   7  16  12       16.85       11.76      4.86 o
  -2  -6  13        3.11       -1.89      6.00 o
  -1  -6  13        6.32        9.30      4.24 o
   0  -6  13       30.84       31.47      4.78 o
   1  -6  13      110.06      112.51      6.44 o
   2  -6  13       25.48       19.99      5.08 o
  -4  -5  13       18.60       13.41      4.83 o
  -3  -5  13       12.63        6.74      4.56 o
  -2  -5  13        4.22        3.19      5.46 o
  -1  -5  13       28.67       26.30      4.60 o
   0  -5  13       62.90       71.91      5.40 o
   1  -5  13       36.70       37.27      5.04 o
   2  -5  13       84.52       83.41      5.96 o
   3  -5  13       14.48       14.19      4.27 o
   4  -5  13       22.18       17.99      4.36 o
  -5  -4  13       44.71       45.62      5.35 o
  -4  -4  13        0.80       -1.08      5.93 o
  -3  -4  13       31.14       28.30      4.86 o
  -2  -4  13       86.25       81.57      5.81 o
  -1  -4  13       86.60       91.11      5.49 o
   0  -4  13        2.18        0.97      4.79 o
   1  -4  13        0.08        4.37      3.49 o
   2  -4  13       23.64       16.04      4.17 o
   3  -4  13        6.80       14.56      3.61 o
   4  -4  13       35.45       26.79      4.63 o
   5  -4  13        7.68        2.16      6.30 o
   6  -4  13        0.33        6.61      3.95 o
  -5  -3  13       13.42       17.74      4.22 o
  -4  -3  13       18.89       25.07      4.33 o
  -3  -3  13       48.97       42.34      5.10 o
  -2  -3  13       36.44       38.92      4.49 o
  -1  -3  13       68.53       61.68      4.96 o
   0  -3  13        0.18       -5.43      5.43 o
   1  -3  13       39.62       43.50      4.33 o
   2  -3  13       34.82       41.16      4.39 o
   3  -3  13        4.66       -0.31      5.18 o
   4  -3  13       11.12        3.55      3.86 o
   5  -3  13       55.49       43.89      4.86 o
   6  -3  13       15.95       18.91      4.34 o
   7  -3  13       11.73       10.89      4.35 o
  -6  -2  13       23.60       20.95      4.89 o
  -5  -2  13       25.86       28.78      4.96 o
  -4  -2  13        3.48        4.64      3.84 o
  -3  -2  13       59.82       63.47      5.01 o
  -2  -2  13       32.65       34.77      4.26 o
  -1  -2  13       39.79       34.02      4.35 o
   0  -2  13       47.49       44.62      4.21 o
   1  -2  13        0.26       -1.14      4.87 o
   2  -2  13        2.69        3.46      4.52 o
   3  -2  13       15.65       18.21      3.66 o
   4  -2  13       30.17       32.60      3.98 o
   5  -2  13        0.18        4.42      4.98 o
   6  -2  13      303.80      305.84      8.47 o
   7  -2  13       84.52       93.33      5.82 o
   8  -2  13        0.17       10.54      4.05 o
  -6  -1  13        9.07        2.56      6.08 o
  -5  -1  13       13.93       12.45      4.20 o
  -4  -1  13        1.73       -3.84      5.50 o
  -3  -1  13        9.51        4.55      5.17 o
  -2  -1  13       11.57        2.31      5.17 o
  -1  -1  13       20.78       20.26      3.66 o
   0  -1  13       28.08       27.46      3.59 o
   1  -1  13        5.72        2.98      4.53 o
   2  -1  13        1.38        2.99      4.35 o
   3  -1  13      112.15      111.73      5.29 o
   4  -1  13        5.57        2.99      3.43 o
   5  -1  13       16.62       15.02      3.69 o
   6  -1  13      201.28      206.54      6.98 o
   7  -1  13      255.12      256.05      8.03 o
   8  -1  13        1.36       -6.01      6.01 o
   9  -1  13        0.13       -5.72      6.51 o
  -6   0  13        1.22        2.15      3.86 o
  -5   0  13       10.30       10.18      4.05 o
  -4   0  13       39.81       46.98      4.62 o
  -3   0  13       16.54       20.43      3.57 o
  -2   0  13        8.82       16.90      3.44 o
  -1   0  13       39.24       37.57      3.72 o
   0   0  13       50.67       50.40      4.07 o
   1   0  13       87.49       83.07      4.58 o
   2   0  13        4.96       10.19      2.97 o
   3   0  13      112.44      101.07      4.99 o
   4   0  13       20.68       26.69      3.67 o
   5   0  13       26.80       26.28      3.73 o
   6   0  13      116.33      123.77      5.59 o
   7   0  13       92.25       90.64      5.49 o
   8   0  13        0.90       -2.36      5.21 o
   9   0  13       13.45       15.94      4.32 o
  -7   1  13        2.28       -1.15      6.82 o
  -6   1  13        6.09        2.13      5.77 o
  -5   1  13        7.20       15.47      3.62 o
  -4   1  13       68.12       67.45      4.96 o
  -3   1  13       21.08       21.70      3.91 o
  -2   1  13        4.42        7.34      3.09 o
  -1   1  13       71.60       71.24      4.54 o
   0   1  13      176.98      179.13      5.88 o
   1   1  13      142.11      153.07      5.30 o
   2   1  13       34.27       35.27      3.65 o
   3   1  13      108.46      101.02      4.83 o
   4   1  13       18.93       12.58      3.45 o
   5   1  13       46.12       58.26      4.11 o
   6   1  13       22.04       18.72      3.52 o
   7   1  13       37.05       41.92      4.30 o
   8   1  13        6.30        3.21      5.37 o
   9   1  13       35.35       28.68      4.63 o
  10   1  13       76.38       82.57      5.80 o
  -7   2  13       14.40       10.75      4.85 o
  -6   2  13        1.44        4.25      5.94 o
  -5   2  13        9.53       13.91      3.49 o
  -4   2  13      103.27      120.70      5.89 o
  -3   2  13       78.52       81.26      4.84 o
  -2   2  13       63.63       66.12      4.48 o
  -1   2  13       20.60       24.92      3.49 o
   0   2  13       73.26       74.02      4.36 o
   1   2  13      120.26      122.24      5.00 o
   2   2  13       35.67       40.95      3.67 o
   3   2  13        6.70        6.13      2.97 o
   4   2  13      204.04      220.13      6.29 o
   5   2  13       10.41        0.77      4.67 o
   6   2  13       23.89       27.50      3.66 o
   7   2  13      123.95      109.10      5.39 o
   8   2  13       42.89       53.63      4.47 o
   9   2  13       83.69       76.72      5.31 o
  10   2  13       81.26       76.77      5.70 o
  -6   3  13       27.05       30.04      4.77 o
  -5   3  13       19.00       30.32      4.23 o
  -4   3  13       77.37       71.15      5.20 o
  -3   3  13      235.04      224.73      7.26 o
  -2   3  13       44.48       51.17      4.33 o
  -1   3  13       30.93       31.17      3.46 o
   0   3  13      201.34      213.09      6.19 o
   1   3  13        0.20        6.10      2.71 o
   2   3  13       49.69       46.81      3.74 o
   3   3  13       61.25       65.77      3.98 o
   4   3  13       24.50       25.19      3.36 o
   5   3  13       85.88       83.11      4.36 o
   6   3  13       36.41       35.80      3.94 o
   7   3  13       30.71       27.94      3.84 o
   8   3  13      318.89      323.93      7.97 o
   9   3  13       63.34       72.91      4.88 o
  10   3  13      122.57      123.17      6.14 o
  11   3  13       26.47       28.98      4.56 o
  -6   4  13       20.15       20.85      4.65 o
  -5   4  13       80.32       83.59      5.68 o
  -4   4  13       42.88       39.46      4.48 o
  -3   4  13      173.17      180.23      6.72 o
  -2   4  13       48.43       43.72      4.13 o
  -1   4  13        5.23        3.51      4.58 o
   0   4  13       12.08        7.92      3.18 o
   1   4  13       81.77       83.80      4.22 o
   2   4  13        0.17       -1.14      3.74 o
   3   4  13       14.75       17.00      3.09 o
   4   4  13      235.54      226.60      6.10 o
   5   4  13       97.74       91.25      4.56 o
   6   4  13        1.98        2.03      4.05 o
   7   4  13       81.01       78.10      4.66 o
   8   4  13      219.27      221.56      6.78 o
   9   4  13       58.53       57.19      4.95 o
  10   4  13      115.92      114.15      6.10 o
  11   4  13        9.55        5.49      6.24 o
  -6   5  13        4.90        2.93      6.30 o
  -5   5  13       24.51       22.75      4.66 o
  -4   5  13       28.91       28.76      4.55 o
  -3   5  13       90.40       86.35      5.14 o
  -2   5  13        1.69        5.79      2.99 o
  -1   5  13       17.82       10.53      3.36 o
   0   5  13       18.59       27.19      3.21 o
   1   5  13      140.60      135.67      5.09 o
   2   5  13      209.85      204.14      5.75 o
   3   5  13        7.69       10.98      2.80 o
   4   5  13       50.94       52.88      3.67 o
   5   5  13      113.23      111.06      4.75 o
   6   5  13      176.05      196.38      5.84 o
   7   5  13        2.75        4.50      2.99 o
   8   5  13       84.79       89.92      5.02 o
   9   5  13        0.44        4.42      3.46 o
  10   5  13        7.11       -0.66      5.80 o
  11   5  13       88.10      102.92      5.81 o
  -6   6  13       10.91       18.59      4.57 o
  -5   6  13       18.21       24.35      4.47 o
  -4   6  13        1.96       -5.49      5.49 o
  -3   6  13       17.48       14.17      4.09 o
  -2   6  13       38.28       33.73      4.27 o
  -1   6  13      154.62      164.15      6.00 o
   0   6  13       19.78       17.11      3.39 o
   1   6  13      178.71      160.00      5.52 o
   2   6  13       20.35       28.27      3.12 o
   3   6  13       41.21       40.42      3.65 o
   4   6  13       25.60       22.81      3.09 o
   5   6  13        0.31       -4.33      4.33 o
   6   6  13       16.66       20.04      3.07 o
   7   6  13       76.00       87.19      4.60 o
   8   6  13        0.48        4.34      2.98 o
   9   6  13        0.15       -0.90      5.08 o
  10   6  13        2.73        2.28      4.79 o
  11   6  13       13.23       11.64      3.99 o
  12   6  13      168.67      162.95      7.39 o
  -5   7  13        4.11        3.57      5.51 o
  -4   7  13        0.08        2.31      5.48 o
  -3   7  13        8.11        5.18      5.33 o
  -2   7  13       31.84       37.64      4.09 o
  -1   7  13      254.70      260.77      7.31 o
   0   7  13       21.05       18.11      3.47 o
   1   7  13      139.46      139.32      5.31 o
   2   7  13        6.37        8.30      2.71 o
   3   7  13       50.51       43.09      3.75 o
   4   7  13        8.01       12.16      2.74 o
   5   7  13        4.66        5.08      2.65 o
   6   7  13        1.30        2.50      3.66 o
   7   7  13        5.54        3.16      4.42 o
   8   7  13       82.19       91.50      5.01 o
   9   7  13        6.33        2.40      4.89 o
  10   7  13        1.86        1.94      4.88 o
  11   7  13       19.22       19.42      4.32 o
  12   7  13       25.59       29.64      4.88 o
  -5   8  13        0.27       -1.11      5.76 o
  -4   8  13        2.35        1.03      5.77 o
  -3   8  13        1.80        4.75      5.46 o
  -2   8  13        8.86       10.05      3.75 o
  -1   8  13      217.88      223.46      6.95 o
   0   8  13       48.02       57.24      4.28 o
   1   8  13      142.73      131.48      5.28 o
   2   8  13       15.08       13.00      3.29 o
   3   8  13        6.96       15.86      2.76 o
   4   8  13        1.03        0.48      4.08 o
   5   8  13        2.42        2.47      3.07 o
   6   8  13        0.85        1.02      4.22 o
   7   8  13        0.18       -1.60      4.29 o
   8   8  13       23.65       18.07      3.97 o
   9   8  13       61.93       68.88      4.66 o
  10   8  13       27.51       32.08      4.16 o
  11   8  13       40.77       36.38      4.63 o
  12   8  13       39.45       38.47      4.82 o
  -4   9  13        0.49       -2.86      6.10 o
  -3   9  13       55.10       61.03      5.06 o
  -2   9  13       52.85       41.77      4.90 o
  -1   9  13       27.23       34.01      4.36 o
   0   9  13       21.60       21.49      3.69 o
   1   9  13       10.28       10.56      3.22 o
   2   9  13       19.01       28.80      3.40 o
   3   9  13       22.70       17.88      3.66 o
   4   9  13       77.14       71.29      4.51 o
   5   9  13       14.79        8.29      3.29 o
   6   9  13        1.09        4.72      2.90 o
   7   9  13       69.71       78.47      4.75 o
   8   9  13      155.74      150.20      5.83 o
   9   9  13      118.83      130.63      5.85 o
  10   9  13       30.75       21.43      4.25 o
  11   9  13       33.00       33.45      4.64 o
  12   9  13       57.41       57.62      5.62 o
  -4  10  13        4.82       -0.75      6.48 o
  -3  10  13       27.90       25.65      4.69 o
  -2  10  13       55.26       50.21      5.07 o
  -1  10  13        0.11       -3.68      5.15 o
   0  10  13        1.90       -2.32      4.86 o
   1  10  13       11.79       10.98      3.51 o
   2  10  13      108.83      101.18      4.92 o
   3  10  13       64.56       77.35      4.46 o
   4  10  13        3.10       -1.05      4.25 o
   5  10  13      132.46      132.59      5.24 o
   6  10  13       34.14       38.75      3.93 o
   7  10  13       37.96       33.96      3.72 o
   8  10  13      213.98      202.97      6.91 o
   9  10  13       24.50       27.20      4.01 o
  10  10  13       61.20       51.98      4.90 o
  11  10  13        0.34       -0.72      3.77 o
  -3  11  13       37.83       39.64      5.20 o
  -2  11  13        6.30        3.11      6.35 o
  -1  11  13        2.70        2.60      5.59 o
   0  11  13       25.93       23.58      4.34 o
   1  11  13       37.99       44.41      4.50 o
   2  11  13      100.79      101.94      5.15 o
   3  11  13       63.88       53.14      4.47 o
   4  11  13       35.21       39.56      4.16 o
   5  11  13      126.06      108.17      5.37 o
   6  11  13      272.37      274.63      7.48 o
   7  11  13       29.79       26.12      3.82 o
   8  11  13       11.30       10.25      3.58 o
   9  11  13       86.01       86.85      5.31 o
  10  11  13       16.97       11.63      4.17 o
  11  11  13       17.50       19.71      4.47 o
  -2  12  13        8.98        5.13      6.31 o
  -1  12  13        0.10       -2.07      5.49 o
   0  12  13       12.35       18.06      4.05 o
   1  12  13       48.92       54.25      4.61 o
   2  12  13      142.40      141.61      6.11 o
   3  12  13       20.26       19.48      3.99 o
   4  12  13      109.40      103.08      5.38 o
   5  12  13      135.14      126.93      5.75 o
   6  12  13      146.29      133.90      5.84 o
   7  12  13        8.66        8.92      3.76 o
   8  12  13       75.33       80.13      5.23 o
   9  12  13       13.16       11.21      4.10 o
  10  12  13      124.91      123.97      6.56 o
  11  12  13        0.72       -4.88      6.01 o
  -1  13  13       38.90       41.35      5.04 o
   0  13  13        6.00       -5.97      6.33 o
   1  13  13       43.44       48.78      4.95 o
   2  13  13      104.18      102.80      5.90 o
   3  13  13       98.54       92.65      5.56 o
   4  13  13       66.69       64.83      5.02 o
   5  13  13       10.70       12.40      3.83 o
   6  13  13       80.71       92.79      5.44 o
   7  13  13       16.16       16.87      4.09 o
   8  13  13        9.32        4.02      5.68 o
   9  13  13        4.01        8.55      3.97 o
  10  13  13       44.60       49.00      5.46 o
   0  14  13       23.87       23.12      4.88 o
   1  14  13       10.89       11.36      4.27 o
   2  14  13        3.38       12.04      3.76 o
   3  14  13       35.26       49.39      4.71 o
   4  14  13       76.15       69.19      5.49 o
   5  14  13       14.53       17.91      4.14 o
   6  14  13        2.87        4.56      3.75 o
   7  14  13        0.11       -6.04      6.04 o
   8  14  13        0.09       -5.79      5.79 o
   9  14  13       18.73       25.47      4.42 o
  10  14  13       45.23       33.73      5.32 o
   2  15  13        2.02        2.99      4.30 o
   3  15  13        4.31       -0.37      5.86 o
   4  15  13       27.18       33.14      4.45 o
   5  15  13        0.97        2.15      5.68 o
   6  15  13        0.98       -1.80      5.66 o
   7  15  13       36.87       40.17      5.25 o
   8  15  13        7.77       11.40      4.33 o
   5  16  13        0.09        9.41      3.77 o
  -1  -5  14        9.44       18.41      4.06 o
   0  -5  14        6.37       -2.64      6.52 o
   1  -5  14        6.54       11.50      4.21 o
   2  -5  14        8.63       11.06      4.16 o
  -3  -4  14       13.51       11.86      4.60 o
  -2  -4  14        4.85        2.56      6.15 o
  -1  -4  14       18.47       19.87      4.37 o
   0  -4  14       19.37        8.50      4.53 o
   1  -4  14        0.20        4.60      5.28 o
   2  -4  14        8.91       13.57      4.25 o
   3  -4  14        8.54        7.64      4.13 o
   4  -4  14        7.28       18.34      4.16 o
  -4  -3  14        3.77       -2.99      5.85 o
  -3  -3  14        2.39        5.57      3.86 o
  -2  -3  14        0.17        5.55      3.76 o
  -1  -3  14       17.24       22.52      4.11 o
   0  -3  14       65.15       62.78      5.29 o
   1  -3  14        4.73        8.48      3.85 o
   2  -3  14        3.19       -0.67      5.17 o
   3  -3  14       22.68       25.59      4.50 o
   4  -3  14       14.56       17.54      4.20 o
   5  -3  14       92.75      100.08      6.01 o
   6  -3  14        7.72        0.76      6.54 o
  -5  -2  14        2.07       -2.28      6.32 o
  -4  -2  14        1.04        3.60      5.20 o
  -3  -2  14        0.08        2.40      5.34 o
  -2  -2  14       16.61       10.93      4.09 o
  -1  -2  14       84.31       82.72      5.43 o
   0  -2  14       46.33       47.58      4.68 o
   1  -2  14        2.12        1.26      4.66 o
   2  -2  14       11.72       15.15      3.74 o
   3  -2  14       74.32       74.92      5.00 o
   4  -2  14        2.09        3.30      3.66 o
   5  -2  14        7.17        6.85      3.94 o
   6  -2  14        3.31        4.66      5.56 o
   7  -2  14        9.40        9.44      4.27 o
  -5  -1  14       15.90       -2.96      7.05 o
  -4  -1  14        4.02        4.19      5.47 o
  -3  -1  14        1.07        0.66      5.03 o
  -2  -1  14       10.91        3.49      4.02 o
  -1  -1  14       77.95       77.35      4.95 o
   0  -1  14       37.26       38.52      4.26 o
   1  -1  14        1.04        5.96      3.30 o
   2  -1  14       32.64       31.66      4.01 o
   3  -1  14      127.40      133.50      5.88 o
   4  -1  14        9.34        9.49      3.75 o
   5  -1  14       14.65       16.78      3.82 o
   6  -1  14       25.81       32.94      4.52 o
   7  -1  14       81.44       88.79      5.51 o
   8  -1  14        8.99       10.79      4.56 o
  -5   0  14        0.13       -1.08      5.85 o
  -4   0  14       47.82       45.57      4.89 o
  -3   0  14        1.24        2.57      5.36 o
  -2   0  14        0.26       -2.76      4.91 o
  -1   0  14       45.47       47.49      4.35 o
   0   0  14      108.61      115.32      5.53 o
   1   0  14       41.91       43.37      4.19 o
   2   0  14       44.48       49.60      4.14 o
   3   0  14      145.62      158.13      6.10 o
   4   0  14        7.62        8.85      3.39 o
   5   0  14        5.66       12.84      3.20 o
   6   0  14        6.15        6.73      3.62 o
   7   0  14       79.10       76.95      5.26 o
   8   0  14        1.69        3.96      5.42 o
  -6   1  14       10.85       16.45      4.65 o
  -5   1  14        3.13       -3.57      5.54 o
  -4   1  14       51.90       56.25      5.01 o
  -3   1  14       16.66       15.26      3.88 o
  -2   1  14       38.49       44.38      4.23 o
  -1   1  14        1.99       -1.72      4.66 o
   0   1  14       53.60       55.24      4.32 o
   1   1  14      180.10      187.48      6.32 o
   2   1  14       55.49       50.68      4.42 o
   3   1  14       55.18       50.89      4.17 o
   4   1  14       57.87       61.36      4.62 o
   5   1  14       30.20       35.27      3.82 o
   6   1  14       32.04       39.98      3.97 o
   7   1  14       97.27      107.83      5.55 o
   8   1  14       15.96       21.44      3.87 o
   9   1  14       21.18       17.80      4.58 o
  -6   2  14       11.31        2.66      7.04 o
  -5   2  14        4.19        1.77      5.40 o
  -4   2  14       34.52       28.89      4.50 o
  -3   2  14       54.94       54.56      5.03 o
  -2   2  14        3.94        3.82      3.57 o
  -1   2  14       34.24       29.02      3.75 o
   0   2  14       83.80       74.24      4.76 o
   1   2  14       83.72       91.51      4.90 o
   2   2  14      165.79      164.54      5.99 o
   3   2  14       18.03       19.08      3.54 o
   4   2  14      119.99      105.24      5.33 o
   5   2  14       89.64      103.79      5.15 o
   6   2  14        4.27        4.09      4.83 o
   7   2  14      105.42      112.65      5.62 o
   8   2  14       22.14       17.44      4.33 o
   9   2  14       24.24       23.78      4.43 o
  10   2  14        1.09       -2.65      5.85 o
  -6   3  14       10.17       13.92      4.33 o
  -5   3  14        1.62       -6.21      6.21 o
  -4   3  14        0.92        4.93      5.26 o
  -3   3  14       73.12       75.17      5.24 o
  -2   3  14      120.21      135.70      5.53 o
  -1   3  14        0.31        1.39      4.54 o
   0   3  14      376.65      368.16      8.28 o
   1   3  14      150.79      143.61      5.72 o
   2   3  14        0.21       -4.32      4.32 o
   3   3  14       58.31       53.86      4.18 o
   4   3  14       87.29       93.25      4.93 o
   5   3  14      300.61      302.46      7.55 o
   6   3  14       42.84       47.91      4.24 o
   7   3  14       30.76       28.34      4.27 o
   8   3  14       23.47       21.75      4.15 o
   9   3  14       15.85       18.03      4.03 o
  10   3  14       28.00       24.89      4.57 o
  -5   4  14        2.38        3.56      5.95 o
  -4   4  14       12.88       14.06      4.01 o
  -3   4  14      100.29      109.33      5.78 o
  -2   4  14      118.13      129.25      5.85 o
  -1   4  14       17.42       10.75      3.58 o
   0   4  14       17.95       16.78      3.29 o
   1   4  14      182.50      194.18      6.10 o
   2   4  14        9.21        7.21      3.03 o
   3   4  14        0.43        1.27      4.06 o
   4   4  14       49.21       55.59      3.83 o
   5   4  14      242.88      246.42      6.70 o
   6   4  14       70.02       67.07      4.48 o
   7   4  14       13.97       14.51      3.72 o
   8   4  14       10.06       10.03      3.54 o
   9   4  14        0.13       -4.99      4.99 o
  10   4  14       29.23       32.89      4.60 o
  -5   5  14       13.87       18.59      4.53 o
  -4   5  14        3.67        0.00      5.32 o
  -3   5  14       70.90       68.54      5.17 o
  -2   5  14       59.33       66.22      4.66 o
  -1   5  14        4.75        4.16      4.78 o
   0   5  14        0.79        3.45      3.96 o
   1   5  14       51.98       51.99      4.10 o
   2   5  14       25.51       27.47      3.59 o
   3   5  14       50.49       51.35      3.82 o
   4   5  14        7.87       11.43      3.01 o
   5   5  14      115.54      131.84      5.27 o
   6   5  14       27.48       19.90      3.64 o
   7   5  14        1.35       -3.99      4.45 o
   8   5  14        0.13        4.53      4.88 o
   9   5  14       15.67       15.69      3.96 o
  10   5  14       16.17       16.52      4.44 o
  11   5  14        5.06        1.88      5.95 o
  -5   6  14       18.37       14.93      4.84 o
  -4   6  14        0.13       -2.73      5.41 o
  -3   6  14        0.37        0.00      3.64 o
  -2   6  14       37.62       42.20      4.43 o
  -1   6  14       11.20       11.55      3.55 o
   0   6  14        1.64        3.23      3.12 o
   1   6  14       13.85       13.36      3.32 o
   2   6  14       33.28       31.47      3.72 o
   3   6  14       52.60       38.42      3.85 o
   4   6  14        9.33       12.44      3.13 o
   5   6  14       54.41       54.51      4.03 o
   6   6  14        7.76        7.40      3.23 o
   7   6  14       59.45       46.68      4.40 o
   8   6  14        0.19       -1.49      4.86 o
   9   6  14       10.78       11.00      3.82 o
  10   6  14       13.96       17.98      3.91 o
  11   6  14       53.45       57.44      5.35 o
  -5   7  14       18.05       18.18      4.68 o
  -4   7  14       19.07        2.11      6.67 o
  -3   7  14       12.41        5.40      4.13 o
  -2   7  14        7.74        2.45      5.63 o
  -1   7  14        8.12        6.64      3.66 o
   0   7  14       24.98       31.20      3.88 o
   1   7  14      120.50      114.10      5.41 o
   2   7  14       18.74       18.34      3.49 o
   3   7  14       66.34       64.39      4.16 o
   4   7  14       41.24       33.99      3.80 o
   5   7  14       50.86       49.00      4.10 o
   6   7  14       16.27       16.46      3.52 o
   7   7  14       81.68       88.28      4.97 o
   8   7  14        1.44        1.05      3.31 o
   9   7  14       21.97       18.39      3.95 o
  10   7  14        2.14        4.75      5.16 o
  11   7  14        9.11       15.92      3.94 o
  -4   8  14       10.15       17.83      4.42 o
  -3   8  14        0.96        0.68      5.52 o
  -2   8  14       34.96       34.26      4.48 o
  -1   8  14       29.80       40.07      4.43 o
   0   8  14        8.91        8.81      3.41 o
   1   8  14       40.28       49.87      4.06 o
   2   8  14      287.42      270.45      7.44 o
   3   8  14       66.33       64.26      4.48 o
   4   8  14       44.16       46.31      4.00 o
   5   8  14      110.11      109.05      5.22 o
   6   8  14        2.70       -0.55      4.77 o
   7   8  14      104.86      103.67      5.23 o
   8   8  14       11.19       10.81      3.85 o
   9   8  14       19.92       25.48      4.05 o
  10   8  14        5.58        1.02      5.99 o
  11   8  14       64.36       74.99      5.60 o
  -4   9  14        5.53        8.52      4.39 o
  -3   9  14        0.74       -1.41      6.37 o
  -2   9  14       32.81       38.32      4.85 o
  -1   9  14       13.09       20.55      3.85 o
   0   9  14       43.66       42.46      4.58 o
   1   9  14       27.21       18.89      3.88 o
   2   9  14       44.45       53.79      4.09 o
   3   9  14      232.03      225.87      6.83 o
   4   9  14       62.55       51.27      4.39 o
   5   9  14       16.78       18.05      3.41 o
   6   9  14        4.25        3.78      3.06 o
   7   9  14       44.93       41.55      4.17 o
   8   9  14       22.34       20.56      3.94 o
   9   9  14       24.77       20.45      4.16 o
  10   9  14       22.32       27.11      4.35 o
  11   9  14       69.32       63.76      5.55 o
  -3  10  14        0.25        1.11      5.83 o
  -2  10  14       11.49       12.80      4.43 o
  -1  10  14       84.63       93.48      5.84 o
   0  10  14       20.21       22.63      4.28 o
   1  10  14       13.20        8.33      3.86 o
   2  10  14       20.75       20.04      3.64 o
   3  10  14      125.53      129.75      5.57 o
   4  10  14       63.36       58.93      4.57 o
   5  10  14      158.39      157.13      6.17 o
   6  10  14       17.96       16.92      3.66 o
   7  10  14        0.85        4.48      4.93 o
   8  10  14      129.05      130.43      5.91 o
   9  10  14       27.59       31.51      4.44 o
  10  10  14       21.93       25.61      4.25 o
  11  10  14       58.01       65.99      5.62 o
  -2  11  14       40.51       48.62      5.08 o
  -1  11  14       17.65       15.98      4.52 o
   0  11  14       33.84       32.18      4.82 o
   1  11  14       16.15       16.29      3.86 o
   2  11  14        9.30        8.65      3.69 o
   3  11  14       59.40       66.74      4.67 o
   4  11  14       27.88       34.93      4.01 o
   5  11  14       11.64        5.47      3.68 o
   6  11  14      223.78      227.96      7.33 o
   7  11  14        3.34        8.66      3.48 o
   8  11  14        9.67        9.64      3.85 o
   9  11  14       70.56       71.12      5.26 o
  10  11  14       16.92       10.51      4.44 o
  11  11  14       31.88       26.32      4.48 o
  -1  12  14       11.36        2.91      6.69 o
   0  12  14        0.97        3.46      5.34 o
   1  12  14        1.11       -2.99      5.17 o
   2  12  14       27.63       25.86      4.42 o
   3  12  14       28.92       29.68      4.21 o
   4  12  14        0.21        1.87      4.87 o
   5  12  14       50.92       46.49      4.63 o
   6  12  14       97.20       94.01      5.59 o
   7  12  14      189.01      193.02      6.84 o
   8  12  14       76.05       68.58      5.51 o
   9  12  14        2.08       -0.70      5.31 o
  10  12  14       45.36       41.43      5.01 o
   0  13  14        0.07       -0.73      5.95 o
   1  13  14        9.27       14.11      4.13 o
   2  13  14        3.64        1.03      5.18 o
   3  13  14       50.48       53.03      4.87 o
   4  13  14        8.71        3.62      5.86 o
   5  13  14       31.43       35.49      4.50 o
   6  13  14      129.20      120.57      6.24 o
   7  13  14       77.84       77.14      5.51 o
   8  13  14       22.51       19.87      4.37 o
   9  13  14        0.26        3.99      4.92 o
  10  13  14        1.67       -0.38      5.87 o
   1  14  14       10.64       10.90      4.78 o
   2  14  14        6.89       12.56      4.24 o
   3  14  14        0.30        4.08      3.61 o
   4  14  14        7.56        3.15      6.16 o
   5  14  14       29.07       27.38      4.40 o
   6  14  14       22.16       18.78      4.60 o
   7  14  14       45.37       38.52      4.98 o
   8  14  14        0.08       -0.37      5.73 o
   9  14  14        0.09       -5.30      5.76 o
   3  15  14        1.60       -6.25      6.25 o
   4  15  14        2.70       -0.75      5.91 o
   5  15  14       20.86       21.35      4.59 o
   6  15  14        1.26        3.16      4.00 o
   7  15  14       47.81       45.29      5.33 o
  -2  -3  15        7.97       -3.79      6.90 o
  -1  -3  15        0.08       -2.96      5.49 o
   0  -3  15       19.19       22.45      4.70 o
   1  -3  15       43.59       39.99      5.39 o
   2  -3  15       10.94       23.21      4.23 o
   3  -3  15       15.39       15.03      4.27 o
   4  -3  15       16.44       11.40      4.51 o
  -3  -2  15        9.89       13.90      4.30 o
  -2  -2  15       14.09       17.40      4.46 o
  -1  -2  15        0.20        2.82      4.92 o
   0  -2  15        8.74       11.10      4.02 o
   1  -2  15       33.04       39.78      4.94 o
   2  -2  15        0.21        0.69      4.74 o
   3  -2  15        3.63        5.26      5.33 o
   4  -2  15       12.15       -0.72      5.67 o
   5  -2  15        3.50        6.67      4.16 o
  -4  -1  15       68.17       71.99      6.26 o
  -3  -1  15        0.09        2.90      5.72 o
  -2  -1  15        1.82       -5.59      6.01 o
  -1  -1  15        0.66        0.68      5.20 o
   0  -1  15       34.24       37.50      4.47 o
   1  -1  15        1.15        2.63      4.78 o
   2  -1  15        5.51        4.93      5.55 o
   3  -1  15        1.98        5.33      3.63 o
   4  -1  15       60.59       66.86      5.17 o
   5  -1  15      161.12      155.31      6.95 o
   6  -1  15       22.38       27.81      4.73 o
   7  -1  15       22.02       17.47      4.80 o
  -4   0  15       39.34       36.76      4.92 o
  -3   0  15        5.01       -4.24      6.23 o
  -2   0  15        3.09        3.55      3.93 o
  -1   0  15        0.09       -2.94      5.34 o
   0   0  15       15.35       17.20      3.92 o
   1   0  15        0.65        4.08      3.45 o
   2   0  15       16.77       11.92      3.85 o
   3   0  15       81.55       86.49      5.31 o
   4   0  15      280.10      290.69      8.40 o
   5   0  15      144.00      148.91      6.59 o
   6   0  15       35.03       48.16      4.78 o
   7   0  15       47.84       52.40      5.38 o
  -4   1  15       33.04       42.09      4.84 o
  -3   1  15       15.24       14.49      4.31 o
  -2   1  15       13.01       11.02      3.83 o
  -1   1  15       28.60       31.98      4.45 o
   0   1  15        3.56        0.62      5.02 o
   1   1  15        0.10        3.33      4.85 o
   2   1  15      130.87      120.05      5.86 o
   3   1  15       76.62       78.60      5.29 o
   4   1  15      389.45      375.56      9.25 o
   5   1  15       65.59       71.11      5.09 o
   6   1  15        2.69       -5.40      5.40 o
   7   1  15       21.63       31.90      4.26 o
   8   1  15       33.66       30.79      5.01 o
  -5   2  15       10.43       16.87      4.47 o
  -4   2  15        6.97       11.34      4.05 o
  -3   2  15       23.78       25.64      4.25 o
  -2   2  15       12.46       11.30      4.12 o
  -1   2  15       12.64       18.11      3.68 o
   0   2  15       63.85       58.76      5.05 o
   1   2  15        1.03        4.41      3.41 o
   2   2  15      139.79      150.65      5.81 o
   3   2  15       40.83       33.81      4.08 o
   4   2  15      182.78      183.27      6.71 o
   5   2  15       63.45       64.21      4.45 o
   6   2  15        2.38       -5.59      5.59 o
   7   2  15        3.69       -0.67      5.23 o
   8   2  15       27.50       26.55      4.32 o
   9   2  15       10.20        9.23      4.18 o
  -5   3  15        2.92        5.55      4.51 o
  -4   3  15        3.83        7.70      4.14 o
  -3   3  15       21.14       23.09      4.42 o
  -2   3  15       40.72       44.85      4.56 o
  -1   3  15        4.82        2.74      3.52 o
   0   3  15       22.65       27.82      3.94 o
   1   3  15      112.83      113.54      5.43 o
   2   3  15       37.05       36.52      4.10 o
   3   3  15       22.19       27.47      3.63 o
   4   3  15        0.30        8.81      3.00 o
   5   3  15       15.96       17.95      3.78 o
   6   3  15       67.17       58.40      4.67 o
   7   3  15        2.98        0.32      5.26 o
   8   3  15       23.00       20.17      4.28 o
   9   3  15       18.74       22.19      4.68 o
  -5   4  15        5.72        4.23      5.94 o
  -4   4  15        1.91        1.44      6.01 o
  -3   4  15       23.35       28.14      4.61 o
  -2   4  15       55.06       48.06      5.17 o
  -1   4  15        2.02        1.22      5.13 o
   0   4  15        0.62        0.00      5.05 o
   1   4  15       82.13       83.87      4.99 o
   2   4  15       43.16       42.65      4.09 o
   3   4  15       10.11       14.52      3.38 o
   4   4  15       65.81       65.55      4.62 o
   5   4  15        0.66        4.34      3.25 o
   6   4  15      204.63      200.81      6.86 o
   7   4  15       18.74       15.10      3.83 o
   8   4  15       25.94       33.06      4.33 o
   9   4  15       44.85       39.41      4.88 o
  10   4  15       19.47       13.80      4.82 o
  -4   5  15        0.56        5.43      5.65 o
  -3   5  15        0.21        1.87      3.58 o
  -2   5  15       44.12       48.48      4.83 o
  -1   5  15        8.33       15.96      3.50 o
   0   5  15        0.39       -4.90      4.90 o
   1   5  15        7.10       12.59      3.26 o
   2   5  15        5.71        7.09      3.11 o
   3   5  15        8.09        3.87      4.61 o
   4   5  15       24.00       18.55      3.87 o
   5   5  15       19.45       14.40      3.79 o
   6   5  15      206.92      201.08      6.89 o
   7   5  15       52.49       52.87      4.57 o
   8   5  15        7.83       13.99      3.66 o
   9   5  15      180.65      184.77      6.97 o
  10   5  15       14.89       11.46      4.69 o
  -4   6  15        8.02        5.89      6.10 o
  -3   6  15        0.17        2.41      3.88 o
  -2   6  15       31.10       25.46      4.50 o
  -1   6  15        7.24        3.39      4.93 o
   0   6  15        6.75        8.24      3.31 o
   1   6  15       10.21       10.81      3.45 o
   2   6  15        0.12        4.18      4.29 o
   3   6  15       27.35       27.52      3.76 o
   4   6  15        0.31        0.28      4.48 o
   5   6  15       99.66      114.01      5.41 o
   6   6  15       35.17       23.37      3.95 o
   7   6  15       96.10      111.53      5.53 o
   8   6  15        0.60       -0.32      5.15 o
   9   6  15      106.57      118.83      6.20 o
  10   6  15      161.19      172.49      6.99 o
  -4   7  15       46.96       42.40      5.62 o
  -3   7  15        1.38       -2.82      5.77 o
  -2   7  15        8.45        7.62      4.19 o
  -1   7  15       15.73       20.40      3.76 o
   0   7  15        0.34        6.44      3.49 o
   1   7  15        1.22        2.17      3.37 o
   2   7  15       46.94       48.85      4.30 o
   3   7  15       17.52       16.47      3.69 o
   4   7  15       17.43       14.97      3.78 o
   5   7  15       54.03       49.87      4.17 o
   6   7  15       67.05       61.37      4.85 o
   7   7  15      112.17      107.42      5.47 o
   8   7  15        1.30        0.96      5.56 o
   9   7  15       37.89       33.96      4.54 o
  10   7  15       55.44       56.90      5.52 o
  -3   8  15       27.42       25.77      4.92 o
  -2   8  15       10.69       12.79      4.00 o
  -1   8  15        9.16        8.55      4.00 o
   0   8  15       46.82       48.76      4.65 o
   1   8  15       19.27       11.71      3.86 o
   2   8  15       51.23       55.43      4.53 o
   3   8  15      151.90      155.86      6.09 o
   4   8  15       71.72       69.39      4.93 o
   5   8  15       20.96       25.47      3.51 o
   6   8  15        0.12       -4.86      4.86 o
   7   8  15      212.39      207.88      6.94 o
   8   8  15        4.65       -4.16      5.07 o
   9   8  15       17.64       21.63      4.08 o
  10   8  15       10.04        3.24      5.67 o
  11   8  15       20.91       27.46      4.38 o
  -3   9  15        9.31        3.38      6.79 o
  -2   9  15       28.89       22.78      4.65 o
  -1   9  15       31.08       38.41      4.79 o
   0   9  15       65.83       57.46      5.41 o
   1   9  15        4.13        3.67      3.59 o
   2   9  15        4.53        2.38      5.12 o
   3   9  15       23.28       23.71      3.78 o
   4   9  15      110.54      107.89      5.34 o
   5   9  15       22.49       16.77      3.64 o
   6   9  15        1.53        5.26      3.20 o
   7   9  15      120.29      127.18      6.13 o
   8   9  15       51.21       46.13      4.73 o
   9   9  15       22.13       24.36      4.19 o
  10   9  15       25.86       24.92      4.35 o
  -2  10  15        5.64        8.10      4.31 o
  -1  10  15       18.48       21.75      4.47 o
   0  10  15      104.46      101.29      6.16 o
   1  10  15       18.21       14.97      4.16 o
   2  10  15        0.57        1.86      4.48 o
   3  10  15        5.91       -3.94      5.45 o
   4  10  15       48.23       45.97      4.16 o
   5  10  15       46.07       43.65      4.39 o
   6  10  15      101.84      107.33      5.55 o
   7  10  15       26.74       24.60      4.04 o
   8  10  15      103.35      122.24      6.10 o
   9  10  15       16.99       12.28      4.00 o
  10  10  15       11.33       15.72      4.16 o
  -1  11  15       24.68       36.82      4.66 o
   0  11  15       22.57       21.19      4.53 o
   1  11  15       82.64       87.74      5.59 o
   2  11  15        0.12        1.62      5.06 o
   3  11  15        1.12       -2.54      5.01 o
   4  11  15       66.00       70.96      4.98 o
   5  11  15        1.60       -5.33      5.33 o
   6  11  15       53.02       42.12      4.56 o
   7  11  15       87.72       89.47      5.76 o
   8  11  15        7.95        6.60      4.03 o
   9  11  15       47.63       53.63      4.99 o
  10  11  15        0.70        2.61      5.71 o
  -1  12  15       27.31       18.02      4.92 o
   0  12  15       11.99        9.87      4.52 o
   1  12  15       10.32       15.10      3.98 o
   2  12  15        0.36        2.38      3.74 o
   3  12  15        9.78        2.33      5.48 o
   4  12  15        5.28        0.66      5.25 o
   5  12  15       18.40       24.84      4.26 o
   6  12  15        0.11       -4.66      5.32 o
   7  12  15       33.39       33.61      4.38 o
   8  12  15       91.95       90.36      6.07 o
   9  12  15        6.84        3.65      6.17 o
  10  12  15       13.39       17.96      4.53 o
   1  13  15       18.16        2.97      6.94 o
   2  13  15        0.77       -0.72      5.18 o
   3  13  15       22.69       18.96      4.65 o
   4  13  15        7.74        6.06      3.86 o
   5  13  15       13.59       18.14      4.05 o
   6  13  15        0.37        1.05      5.50 o
   7  13  15        0.93       -3.54      5.58 o
   8  13  15       23.03       19.84      4.75 o
   9  13  15       20.50       16.61      4.68 o
   2  14  15       30.48       28.18      5.15 o
   3  14  15       17.49        5.95      6.55 o
   4  14  15        5.69        1.47      5.73 o
   5  14  15        2.55       -6.22      6.22 o
   6  14  15        9.62        9.34      4.27 o
   7  14  15        7.56       11.34      4.47 o
   8  14  15        0.59       -5.33      6.16 o
   0  -2  16        0.18       -6.01      6.01 o
   1  -2  16       47.20       46.56      5.09 o
   2  -2  16       52.18       57.99      5.38 o
   3  -2  16        5.73        1.53      5.89 o
  -2  -1  16       67.74       70.95      6.01 o
  -1  -1  16        9.62       18.54      4.23 o
   0  -1  16       17.35       13.81      4.58 o
   1  -1  16       42.54       45.87      4.98 o
   2  -1  16       38.87       45.13      4.76 o
   3  -1  16        4.07       -0.72      6.27 o
   4  -1  16        0.09       -5.87      5.87 o
   5  -1  16       10.78       11.04      4.36 o
  -2   0  16       86.79       97.89      6.08 o
  -1   0  16       26.33       20.22      4.50 o
   0   0  16       19.33       24.12      4.41 o
   1   0  16       17.18       14.84      4.30 o
   2   0  16       38.84       42.49      4.75 o
   3   0  16        4.05        2.43      5.32 o
   4   0  16        1.62       -1.41      6.01 o
   5   0  16        4.24        5.08      5.57 o
   6   0  16       41.31       43.80      5.18 o
  -3   1  16       29.81       40.79      4.96 o
  -2   1  16       19.51       26.81      4.53 o
  -1   1  16       75.76       86.31      5.80 o
   0   1  16       60.13       59.53      5.28 o
   1   1  16        1.40       -2.66      5.75 o
   2   1  16        1.09       -2.31      5.36 o
   3   1  16       28.16       28.12      4.39 o
   4   1  16       13.14        3.72      5.60 o
   5   1  16       17.02       17.19      4.34 o
   6   1  16       32.34       44.96      4.74 o
   7   1  16       13.34       16.53      4.41 o
  -3   2  16       17.66       17.95      4.51 o
  -2   2  16        0.73        2.82      5.35 o
  -1   2  16       39.80       39.89      4.80 o
   0   2  16       79.23       87.81      5.62 o
   1   2  16        4.47        7.28      3.76 o
   2   2  16        0.44       -5.09      5.09 o
   3   2  16       17.41       22.82      3.99 o
   4   2  16        8.15        3.58      5.58 o
   5   2  16      133.93      151.67      6.55 o
   6   2  16       17.82       17.81      4.26 o
   7   2  16        6.85       13.91      3.91 o
   8   2  16       66.70       57.73      5.65 o
  -3   3  16        4.95       11.36      3.79 o
  -2   3  16       11.87       12.55      4.05 o
  -1   3  16        7.41        3.34      5.53 o
   0   3  16       18.63       25.06      4.06 o
   1   3  16       16.87       17.23      4.00 o
   2   3  16        7.38        5.93      3.95 o
   3   3  16       25.69       37.35      3.81 o
   4   3  16       18.82       17.39      4.19 o
   5   3  16        3.73        5.34      3.51 o
   6   3  16       52.05       56.04      4.92 o
   7   3  16        0.23        0.70      3.69 o
   8   3  16       37.33       34.69      5.01 o
  -3   4  16        0.70       -5.12      6.05 o
  -2   4  16       11.96        9.72      3.92 o
  -1   4  16       80.41       75.95      5.59 o
   0   4  16        0.39        1.92      5.08 o
   1   4  16       10.73       13.72      3.89 o
   2   4  16       63.36       60.07      4.76 o
   3   4  16       45.57       48.41      4.82 o
   4   4  16       10.67       16.86      3.69 o
   5   4  16        4.18        6.63      3.65 o
   6   4  16        0.13        6.35      3.35 o
   7   4  16        0.25       -1.70      4.86 o
   8   4  16       15.83       11.95      4.22 o
   9   4  16       35.42       37.36      4.89 o
  -3   5  16        3.35       -1.84      5.92 o
  -2   5  16       19.06       23.31      4.42 o
  -1   5  16       17.83       15.76      4.02 o
   0   5  16        9.48        6.54      3.86 o
   1   5  16        3.54       10.23      3.41 o
   2   5  16       52.72       56.36      4.77 o
   3   5  16       75.45       73.92      5.04 o
   4   5  16        7.72        0.91      5.36 o
   5   5  16       28.44       32.45      4.13 o
   6   5  16        9.09        7.84      3.70 o
   7   5  16        5.57        1.99      5.70 o
   8   5  16       25.05       28.97      4.42 o
   9   5  16       82.70       81.89      5.85 o
  -3   6  16        0.92        6.51      4.00 o
  -2   6  16       31.96       33.21      4.65 o
  -1   6  16       13.95       14.71      4.23 o
   0   6  16        5.53        5.14      5.31 o
   1   6  16       26.84       34.99      4.20 o
   2   6  16       80.31       70.10      5.25 o
   3   6  16       30.36       30.51      4.13 o
   4   6  16        2.65        3.03      3.41 o
   5   6  16        1.66       -5.49      5.49 o
   6   6  16       13.63       21.04      3.66 o
   7   6  16       20.28       10.51      4.17 o
   8   6  16        2.52        2.75      5.48 o
   9   6  16        0.84       -5.44      6.00 o
  -3   7  16       17.25       21.97      4.62 o
  -2   7  16       11.07        3.22      6.10 o
  -1   7  16       25.60       22.59      4.60 o
   0   7  16       24.37       27.33      4.18 o
   1   7  16        0.24        4.41      4.71 o
   2   7  16       39.80       34.45      4.30 o
   3   7  16       41.41       39.37      4.15 o
   4   7  16        5.04        7.00      3.57 o
   5   7  16        0.85       -1.54      5.13 o
   6   7  16       94.50       83.64      5.29 o
   7   7  16       55.08       60.61      5.10 o
   8   7  16        0.74       -6.05      6.05 o
   9   7  16       18.83       21.40      4.42 o
  10   7  16       56.47       52.60      5.41 o
  -2   8  16       13.92       21.06      4.33 o
  -1   8  16        4.23        3.13      5.55 o
   0   8  16      131.81      124.70      6.57 o
   1   8  16        1.82        1.61      5.20 o
   2   8  16       31.04       34.89      4.37 o
   3   8  16       57.30       56.32      4.90 o
   4   8  16      122.91      121.77      5.84 o
   5   8  16       41.72       40.73      4.15 o
   6   8  16       21.66       20.64      4.06 o
   7   8  16       60.23       67.84      5.25 o
   8   8  16       38.78       35.53      4.52 o
   9   8  16        2.58        4.31      5.63 o
  10   8  16       61.99       76.68      5.79 o
  -2   9  16        6.31       12.08      4.16 o
  -1   9  16        7.08       -2.51      6.13 o
   0   9  16      172.64      172.66      7.42 o
   1   9  16       51.16       66.95      4.94 o
   2   9  16        9.14        5.93      3.88 o
   3   9  16       33.84       42.16      4.47 o
   4   9  16      103.33      103.07      5.62 o
   5   9  16       69.19       64.06      4.97 o
   6   9  16        7.97        2.73      3.67 o
   7   9  16        2.15       -5.63      5.63 o
   8   9  16       53.25       56.31      5.09 o
   9   9  16        5.72        7.76      4.00 o
  10   9  16       26.28       24.55      4.76 o
  -1  10  16        3.92       -1.12      6.52 o
   0  10  16       73.42       77.47      5.91 o
   1  10  16       97.52      102.07      6.24 o
   2  10  16       28.22       20.40      4.39 o
   3  10  16       10.57        8.46      3.86 o
   4  10  16       61.03       62.54      5.09 o
   5  10  16        3.64       13.30      3.36 o
   6  10  16       18.38       13.50      4.05 o
   7  10  16        1.02        2.03      5.49 o
   8  10  16       43.81       44.77      4.73 o
   9  10  16       11.34       10.78      4.09 o
  10  10  16        3.60        0.77      5.83 o
   0  11  16       32.98       32.51      5.01 o
   1  11  16       82.53       80.85      6.17 o
   2  11  16       48.66       45.71      5.23 o
   3  11  16        0.10       -5.40      5.40 o
   4  11  16       63.41       66.45      5.09 o
   5  11  16        3.99        3.68      5.31 o
   6  11  16       14.91       16.45      4.05 o
   7  11  16       27.88       26.34      4.46 o
   8  11  16        4.70       -1.07      6.04 o
   9  11  16       24.98       25.70      4.06 o
   1  12  16       48.02       49.84      5.76 o
   2  12  16        3.24        9.92      3.81 o
   3  12  16        2.05       -2.47      5.52 o
   4  12  16        0.68       -5.93      5.93 o
   5  12  16       22.36       22.30      4.56 o
   6  12  16       10.72       15.99      3.81 o
   7  12  16        0.09       -3.58      5.64 o
   8  12  16       23.56       17.87      4.80 o
   9  12  16       28.68       24.83      4.78 o
   2  13  16        4.49       -1.89      6.37 o
   3  13  16        0.77       -2.59      5.87 o
   4  13  16        9.43        9.69      4.25 o
   5  13  16       24.31       28.04      4.60 o
   6  13  16       29.46       30.59      4.53 o
   7  13  16        5.36        4.47      5.91 o
   8  13  16        0.59       -4.19      5.77 o
   5  14  16       46.94       52.38      5.51 o
   6  14  16        8.34        8.82      4.16 o
   0   0  17        1.10        2.67      5.63 o
   1   0  17        6.47       12.64      4.14 o
   2   0  17       23.38       27.63      4.59 o
   3   0  17       60.86       62.21      5.67 o
   4   0  17       23.14       30.14      4.58 o
  -1   1  17       24.39       29.61      4.69 o
   0   1  17       18.95       18.70      4.49 o
   1   1  17       19.75       10.03      4.40 o
   2   1  17       57.57       62.50      5.37 o
   3   1  17       26.26       26.63      4.45 o
   4   1  17       21.84       18.86      4.55 o
   5   1  17        0.62        0.00      5.86 o
  -1   2  17        2.81        6.52      3.91 o
   0   2  17       37.87       32.95      4.89 o
   1   2  17       46.94       54.38      5.24 o
   2   2  17       20.66        5.64      6.14 o
   3   2  17       73.84       78.15      5.68 o
   4   2  17        2.37        7.32      3.73 o
   5   2  17        5.61        0.91      3.99 o
   6   2  17        3.93        6.20      3.98 o
  -2   3  17        1.62        3.81      6.24 o
  -1   3  17        0.11        0.00      5.53 o
   0   3  17        3.00       -5.92      5.92 o
   1   3  17      109.48      101.87      6.01 o
   2   3  17        9.89       15.29      3.92 o
   3   3  17       24.33       27.63      4.42 o
   4   3  17       15.86       11.79      4.15 o
   5   3  17        1.92       -0.36      5.40 o
   6   3  17        0.19        1.46      5.61 o
   7   3  17        0.26        3.40      5.75 o
  -2   4  17        5.32        9.28      4.15 o
  -1   4  17       10.89        9.98      4.32 o
   0   4  17       40.22       49.32      4.75 o
   1   4  17       10.10        5.48      6.37 o
   2   4  17        5.39       -1.35      5.57 o
   3   4  17        6.25        0.34      5.54 o
   4   4  17       39.86       36.77      4.79 o
   5   4  17       22.03       14.66      4.23 o
   6   4  17        0.67       -0.36      4.98 o
   7   4  17        5.27        4.23      4.25 o
   8   4  17        3.42        1.34      4.11 o
  -2   5  17        3.34        2.65      5.88 o
  -1   5  17        9.20        8.33      4.13 o
   0   5  17        9.09        4.19      5.80 o
   1   5  17       19.04       20.74      4.35 o
   2   5  17        1.71       -0.33      5.60 o
   3   5  17        1.92       -5.84      5.84 o
   4   5  17       93.51       88.95      5.36 o
   5   5  17       59.38       64.90      5.23 o
   6   5  17        2.35       -2.78      5.56 o
   7   5  17       44.47       40.50      5.06 o
   8   5  17        0.21       -4.14      5.54 o
  -2   6  17       13.19        5.72      6.37 o
  -1   6  17       45.23       44.62      5.16 o
   0   6  17        7.03        7.88      4.10 o
   1   6  17        0.70       -1.36      5.35 o
   2   6  17       44.77       44.37      4.86 o
   3   6  17       32.40       39.01      4.41 o
   4   6  17       66.76       58.81      5.33 o
   5   6  17       37.21       36.58      4.58 o
   6   6  17       52.82       58.92      5.10 o
   7   6  17       54.02       54.85      5.04 o
   8   6  17       68.43       69.76      5.51 o
  -1   7  17       54.65       51.43      5.77 o
   0   7  17       16.14        6.55      4.45 o
   1   7  17        1.84        0.34      5.12 o
   2   7  17       31.58       22.32      4.58 o
   3   7  17       37.19       36.65      4.52 o
   4   7  17      120.82      130.60      6.10 o
   5   7  17        3.22        4.02      5.32 o
   6   7  17       71.26       75.92      5.44 o
   7   7  17       93.40       93.98      6.14 o
   8   7  17       88.12       90.41      6.06 o
   9   7  17        1.31       -0.38      5.71 o
  -1   8  17        3.64        4.89      5.53 o
   0   8  17       37.72       37.84      4.95 o
   1   8  17        6.00        1.05      5.94 o
   2   8  17        9.02       10.04      4.01 o
   3   8  17       42.53       42.94      4.91 o
   4   8  17       45.77       49.65      4.67 o
   5   8  17       45.16       44.47      4.68 o
   6   8  17      100.58      106.70      5.97 o
   7   8  17       31.84       38.11      4.64 o
   8   8  17       70.76       55.11      5.44 o
   9   8  17        5.49        4.98      5.72 o
  -1   9  17        0.32       -3.47      6.30 o
   0   9  17        9.07       12.18      4.66 o
   1   9  17       44.09       37.97      5.12 o
   2   9  17       20.93       24.31      4.42 o
   3   9  17        9.07       16.23      3.79 o
   4   9  17       21.76       25.66      4.08 o
   5   9  17       22.17       19.98      4.17 o
   6   9  17      100.59       98.32      5.93 o
   7   9  17        0.58        4.98      5.33 o
   8   9  17       44.72       45.83      4.99 o
   9   9  17       12.91       16.13      4.68 o
   0  10  17        1.65        2.66      6.19 o
   1  10  17       18.88       21.11      4.76 o
   2  10  17        8.76       14.82      4.12 o
   3  10  17       21.11       26.13      4.67 o
   4  10  17       20.03       22.26      4.37 o
   5  10  17        8.31       13.25      3.82 o
   6  10  17       58.02       55.80      5.09 o
   7  10  17        1.55       -6.13      6.13 o
   8  10  17       22.33       21.24      4.52 o
   1  11  17       19.20       28.52      4.66 o
   2  11  17       24.09       24.20      4.63 o
   3  11  17        0.50       -1.81      5.48 o
   4  11  17       58.14       62.58      5.33 o
   5  11  17       56.87       56.48      5.43 o
   6  11  17        2.27        3.26      5.51 o
   7  11  17        0.66        2.22      4.09 o
   8  11  17        0.45       -1.33      4.18 o
   2  12  17       24.20       25.95      4.95 o
   3  12  17        1.51        4.89      5.62 o
   4  12  17        0.48       -6.63      6.63 o
   5  12  17       44.75       46.92      5.10 o
   6  12  17        7.44        2.24      4.04 o
   7  12  17       11.79        5.32      6.12 o
   2   2  18       28.83       26.54      5.12 o
   3   2  18       30.85       30.01      4.69 o
   1   3  18        1.81        7.21      3.96 o
   2   3  18       13.31        5.07      4.84 o
   3   3  18       22.91       24.17      4.71 o
   4   3  18       52.46       51.71      5.43 o
   5   3  18       44.26       49.90      5.43 o
   0   4  18        0.06       -2.68      5.92 o
   1   4  18       30.06       25.43      4.86 o
   2   4  18        2.00       -6.35      6.35 o
   3   4  18        5.48       -6.17      6.17 o
   4   4  18       41.41       46.14      5.17 o
   5   4  18      102.90      106.02      6.52 o
   6   4  18       34.67       27.81      5.00 o
   0   5  18        4.76        3.80      5.79 o
   1   5  18       49.19       61.54      5.30 o
   2   5  18       49.47       60.35      5.21 o
   3   5  18        0.13        4.71      5.18 o
   4   5  18       13.09        7.99      4.25 o
   5   5  18      105.61      114.80      6.73 o
   6   5  18       21.89       26.53      4.58 o
   0   6  18       21.96       25.30      4.84 o
   1   6  18       46.20       51.25      5.38 o
   2   6  18       38.64       33.77      4.85 o
   3   6  18        3.50       -0.72      5.48 o
   4   6  18        5.62        8.64      3.90 o
   5   6  18       44.51       55.31      5.00 o
   6   6  18        8.50       13.00      4.18 o
   7   6  18        1.19        4.97      5.55 o
   0   7  18       59.18       74.16      5.96 o
   1   7  18       14.44       15.81      4.23 o
   2   7  18       16.11       16.03      4.67 o
   3   7  18        0.40       -5.40      5.75 o
   4   7  18        8.01       11.68      4.25 o
   5   7  18        3.02        4.71      3.74 o
   6   7  18        1.06        8.12      3.92 o
   7   7  18        2.59       -0.76      5.62 o
   1   8  18       19.86       24.48      4.58 o
   2   8  18        1.34        3.32      3.85 o
   3   8  18        1.18        0.37      5.70 o
   4   8  18        1.47       -1.45      5.34 o
   5   8  18        1.54       -1.46      5.73 o
   6   8  18        6.96       -4.80      6.58 o
   7   8  18       12.22       14.95      4.17 o
   1   9  18        5.61        3.45      4.43 o
   2   9  18        3.56       -6.36      6.36 o
   3   9  18       31.99       34.81      4.93 o
   4   9  18        0.10        4.75      5.32 o
   5   9  18        1.34       -2.94      5.52 o
   6   9  18       17.15       16.56      4.84 o
   7   9  18       11.47        3.81      4.43 o
   2  10  18        0.07        7.66      4.25 o
   3  10  18       11.93       19.20      4.23 o
   4  10  18       20.09       22.77      4.69 o
   5  10  18        3.34        4.11      6.06 o
   6  10  18       19.19       20.58      4.85 o
   7  10  18       13.22        9.44      4.70 o
   4  11  18        0.07        7.66      4.08 o
   5  11  18       65.11       67.15      5.76 o
 
